# Supplementary material for: Cryptic genetic variation of expression quantitative trait locus architecture revealed by genetic perturbation in Caenorhabditis elegans
Source: G3 (Bethesda). 2023 Mar 2;13(5):jkad050. doi: 10.1093/g3journal/jkad050 (PMC10151397; doi:10.1093/g3journal/jkad050)
Supplement: jkad050_Supplementary_Data [file jkad050_supplementary_data.zip › Supplemental_Tables_G3-2022-404027.xlsx]

## Sheet: Table of Content
Cryptic genetic variation of eQTL architecture revealed by genetic perturbation in C. elegans Marijke H. van Wijk, Joost A.G. Riksen, Mark Elvin, Gino B. Poulin, Muhammad I. Maulana, Jan E. Kammenga, Basten L. Snoek, Mark G. Sterken Supplementary Materials
Table of Content
Sheet name	Content
Supplementary Table S1	An overview of the strains used in this study. The numbers represent the number of replicates.
Supplementary Table S2	Comparison of gene transcription levels between the control and gld-1 RNAi treatment using a linear model
Supplementary Table S3	Enrichment analysis of the linear model
Supplementary Table S4	List of used genes involved in RNAi pathway and transcription levels of those genes compaired between treatments
Supplementary Table S5	Differentially expressed transcripts with a known interaction (WormBase)
Supplementary Table S6	Power analysis to determine statistical power of the RIL populations in this experiment
Supplementary Table S7	eQTL mapped in this study

## Sheet: Supplementary Table S1
	Treatment				Treatment
Strain	empty-vector	gld-1 RNAi		Strain	empty-vector	gld-1 RNAi
N2	2	2		wn113	1	1
CB4856	2	2		wn116	1	1
wn013	2	0		wn124	0	1
wn020	1	1		wn128	1	1
wn021	1	1		wn129	1	1
wn031	0	1		wn134	0	1
wn034	1	1		wn135	1	1
wn036	0	1		wn140	1	1
wn038	1	1		wn142	1	1
wn040	0	1		wn146	1	1
wn041	0	1		wn152	1	1
wn048	1	1		wn153	1	1
wn049	1	1		wn158	1	1
wn054	1	1		wn159	1	1
wn057	1	1		wn161	1	1
wn058	1	1		wn162	1	1
wn067	1	2		wn171	1	1
wn071	1	1		wn174	0	1
wn072	1	0		wn176	1	1
wn076	0	1		wn177	1	1
wn080	0	1		wn185	1	1
wn098	1	2		wn186	1	1
wn105	1	1		wn190	1	1
wn106	1	1		wn196	1	1
wn109	1	1
wn111	1	1

## Sheet: Supplementary Table S2
identifier	effect	significance_bonferroni	significance_fdr	chromosome	gene_bp_start	gene_bp_end	strand	gene_WBID	gene_public_name	gene_sequence_name	effect_direction	target
AGIWUR16635	2.07584	1.9258e-58	1.9258e-58	II	11473861	11476019	+	WBGene00012206	W02B12.11	W02B12.11	Higher in gld-1 RNAi
AGIWUR16435	2.52159	2.86578e-56	1.43289e-56	II	7152566	7155474	+	WBGene00016173	fust-1	C27H5.3	Higher in gld-1 RNAi
AGIWUR16886	1.55202	1.00695e-54	2.77639e-55	II	11451444	11452955	-	WBGene00004699	rsp-2	W02B12.2	Higher in gld-1 RNAi
AGIWUR22904	2.85117	1.18547e-54	2.77639e-55	II	4696419	4698427	-	WBGene00004461	rpn-5	F10G7.8	Higher in gld-1 RNAi
AGIWUR26171	2.30358	1.38819e-54	2.77639e-55	V	20846113	20847727	+	WBGene00001431	fkb-6	F31D4.3	Higher in gld-1 RNAi
AGIWUR20859	2.89706	4.30923e-54	7.18205e-55	IV	4802702	4806586	-	WBGene00001058	dpf-5	R11E3.8	Higher in gld-1 RNAi
AGIWUR30477	1.96345	5.074e-54	7.24857e-55	V	5826833	5832866	+	WBGene00002637	let-418	F26F12.7	Higher in gld-1 RNAi
AGIWUR10484	2.38974	1.4048e-53	1.756e-54	I	5741868	5743571	-	WBGene00004505	rpt-5	F56H1.4	Higher in gld-1 RNAi
AGIWUR34699	2.17389	3.28744e-53	3.65272e-54	V	5826833	5832866	+	WBGene00002637	let-418	F26F12.7	Higher in gld-1 RNAi
AGIWUR9645	2.08007	8.40194e-53	7.75381e-54	II	11468552	11469624	-	WBGene00044026	cisd-1	W02B12.15	Higher in gld-1 RNAi
AGIWUR29460	1.90954	8.52919e-53	7.75381e-54	III	11063479	11068753	+	WBGene00012972	rsa-2	Y48A6B.11	Higher in gld-1 RNAi
AGIWUR32701	1.96556	1.186e-52	9.8833e-54	II	5466363	5473812	+	WBGene00000548	clr-1	F56D1.4	Higher in gld-1 RNAi
AGIWUR9882	2.88949	1.72475e-52	1.32673e-53	III	4567325	4571835	+	WBGene00009440	idhg-1	F35G12.2	Higher in gld-1 RNAi
AGIWUR38397	2.07787	2.66763e-52	1.90545e-53								Higher in gld-1 RNAi
AGIWUR18286	2.82857	7.14144e-52	4.76096e-53	III	7377854	7379045	-	WBGene00020604	T20B12.7	T20B12.7	Higher in gld-1 RNAi
AGIWUR32151	2.04069	1.65092e-51	1.03183e-52	II	4372740	4376742	-	WBGene00003825	ntl-2	B0286.4	Higher in gld-1 RNAi
AGIWUR11244	2.0981	1.89357e-51	1.11386e-52	II	11468552	11469624	-	WBGene00044026	cisd-1	W02B12.15	Higher in gld-1 RNAi
AGIWUR30330	1.28259	2.26687e-51	1.25937e-52	III	5597947	5600058	-	WBGene00015470	C05D2.10	C05D2.10	Higher in gld-1 RNAi
AGIWUR22959	2.24463	3.5496e-51	1.86821e-52	III	6959110	6962027	-	WBGene00004462	rpn-6.1	F57B9.10	Higher in gld-1 RNAi
AGIWUR22406	1.84111	7.13857e-51	3.56929e-52	V	15066298	15067464	+	WBGene00007718	otub-1	C25D7.8	Higher in gld-1 RNAi
AGIWUR30877	2.0198	1.56937e-50	7.47317e-52	II	11468552	11469624	-	WBGene00044026	cisd-1	W02B12.15	Higher in gld-1 RNAi
AGIWUR24421	1.7314	2.881e-50	1.30955e-51	IV	4447299	4449897	+	WBGene00019946	chat-1	R08C7.2	Higher in gld-1 RNAi
AGIWUR33889	2.01666	4.62956e-50	2.01285e-51	III	10334267	10335171	+	WBGene00003225	mev-1	T07C4.7	Higher in gld-1 RNAi
AGIWUR35623	2.66776	8.88109e-50	3.70045e-51	III	7377854	7379045	-	WBGene00020604	T20B12.7	T20B12.7	Higher in gld-1 RNAi
AGIWUR12340	1.63331	9.43072e-50	3.77229e-51	III	10740868	10742461	-	WBGene00006536	tbb-1	K01G5.7	Higher in gld-1 RNAi
AGIWUR27140	2.71665	9.97261e-50	3.83562e-51	III	10214814	10216635	-	WBGene00000833	cts-1	T20G5.2	Higher in gld-1 RNAi
AGIWUR19887	2.27326	1.4917e-49	5.52481e-51	IV	5394962	5396966	+	WBGene00022774	swsn-6	ZK616.4	Higher in gld-1 RNAi
AGIWUR35929	2.00051	1.71874e-49	6.13836e-51	III	8243122	8244092	-	WBGene00003952	pbs-6	C02F5.9	Higher in gld-1 RNAi
AGIWUR27138	2.0658	1.94512e-49	6.59857e-51	III	6114482	6116331	-	WBGene00020549	nmt-1	T17E9.2	Higher in gld-1 RNAi
AGIWUR18923	2.26432	1.97957e-49	6.59857e-51	V	11124303	11125053	+	WBGene00007390	lmtr-3	C06H2.6	Higher in gld-1 RNAi
AGIWUR8939	2.99371	2.88494e-49	9.30627e-51	X	11968034	12021212	+	WBGene00012158	ucr-2.1	VW06B3R.1	Higher in gld-1 RNAi
AGIWUR17356	2.94948	3.20056e-49	1.00017e-50	II	11232756	11234952	-	WBGene00011526	cox-15	T06D8.5	Higher in gld-1 RNAi
AGIWUR15413	2.23452	4.08615e-49	1.23823e-50	II	6970668	6972235	-	WBGene00000198	art-1	C15F1.6	Higher in gld-1 RNAi
AGIWUR29265	1.70876	5.64011e-49	1.65886e-50	II	6488830	6489761	-	WBGene00004916	snr-3	T28D9.10	Higher in gld-1 RNAi
AGIWUR20793	2.66859	8.01257e-49	2.2893e-50	III	10352157	10355117	+	WBGene00011560	T07C4.3	T07C4.3	Higher in gld-1 RNAi
AGIWUR12090	1.73815	9.08943e-49	2.52484e-50	II	6490158	6491340	+	WBGene00004702	rsp-5	T28D9.2	Higher in gld-1 RNAi
AGIWUR42654	2.2945	1.011e-48	2.73243e-50	V	12192273	12194445	+	WBGene00004384	rnp-1	ZK863.7	Higher in gld-1 RNAi
AGIWUR39851	2.63839	1.11449e-48	2.93286e-50	V	12600192	12607304	+	WBGene00007588	C14C10.5	C14C10.5	Higher in gld-1 RNAi
AGIWUR26309	2.2154	1.19292e-48	3.05045e-50								Higher in gld-1 RNAi
AGIWUR21796	1.87098	1.22018e-48	3.05045e-50	II	14441409	14447219	+	WBGene00010551	smg-8	K04B12.3	Higher in gld-1 RNAi
AGIWUR2986	2.33482	1.42127e-48	3.46651e-50	IV	8133789	8136055	-	WBGene00002162	isp-1	F42G8.12	Higher in gld-1 RNAi
AGIWUR21394	2.23437	2.08529e-48	4.96499e-50	I	7926623	7934577	-	WBGene00003777	nmy-2	F20G4.3	Higher in gld-1 RNAi
AGIWUR36766	2.05242	2.19764e-48	5.1108e-50	II	11468552	11469624	-	WBGene00044026	cisd-1	W02B12.15	Higher in gld-1 RNAi
AGIWUR37048	2.62865	2.50156e-48	5.68537e-50	I	8606404	8608631	-	WBGene00009664	idha-1	F43G9.1	Higher in gld-1 RNAi	YES
AGIWUR11413	1.80156	2.65359e-48	5.89688e-50	III	3650905	3652973	+	WBGene00008117	gsr-1	C46F11.2	Higher in gld-1 RNAi
AGIWUR23845	2.78639	3.44644e-48	7.49226e-50	I	6569494	6572598	+	WBGene00019001	ipgm-1	F57B10.3	Higher in gld-1 RNAi
AGIWUR16260	1.90891	3.91571e-48	8.33131e-50	II	2460866	2472862	-	WBGene00006647	tsr-1	F53G2.6	Higher in gld-1 RNAi
AGIWUR32601	2.72444	4.17902e-48	8.7063e-50	IV	4679018	4685168	+	WBGene00020678	T22B11.4	T22B11.4	Higher in gld-1 RNAi
AGIWUR9471	1.9084	4.55901e-48	9.30411e-50	II	6383645	6384692	+	WBGene00019061	F58F12.1	F58F12.1	Higher in gld-1 RNAi
AGIWUR20070	2.2734	4.88016e-48	9.76031e-50	II	8716834	8721691	+	WBGene00011311	T01B7.5	T01B7.5	Higher in gld-1 RNAi
AGIWUR29277	2.11015	5.25679e-48	1.03074e-49	II	8185443	8187601	+	WBGene00000377	cct-1	T05C12.7	Higher in gld-1 RNAi
AGIWUR37787	1.84941	6.66477e-48	1.28169e-49	II	6488830	6489761	-	WBGene00004916	snr-3	T28D9.10	Higher in gld-1 RNAi
AGIWUR28442	3.33793	7.44358e-48	1.40445e-49	II	8185443	8187601	+	WBGene00000377	cct-1	T05C12.7	Higher in gld-1 RNAi
AGIWUR3341	3.32147	7.94599e-48	1.47148e-49	III	4567325	4571835	+	WBGene00009440	idhg-1	F35G12.2	Higher in gld-1 RNAi
AGIWUR26158	2.63172	8.6531e-48	1.57329e-49	I	9609501	9611620	-	WBGene00002070	ile-1	K07A1.8	Higher in gld-1 RNAi
AGIWUR40370	2.16219	1.05633e-47	1.8863e-49	IV	9696989	9706723	-	WBGene00014243	dcaf-1	ZK1251.9	Higher in gld-1 RNAi
AGIWUR29935	1.82969	1.09633e-47	1.92339e-49	I	8606404	8608631	-	WBGene00009664	idha-1	F43G9.1	Higher in gld-1 RNAi	YES
AGIWUR17617	2.18829	1.85853e-47	3.15539e-49	IV	5086839	5088883	-	WBGene00015326	ivd-1	C02B10.1	Higher in gld-1 RNAi
AGIWUR13970	2.7018	1.86168e-47	3.15539e-49	IV	4679018	4685168	+	WBGene00020678	T22B11.4	T22B11.4	Higher in gld-1 RNAi
AGIWUR26871	2.27804	2.0458e-47	3.39925e-49	III	8848582	8849877	-	WBGene00018421	F44E2.8	F44E2.8	Higher in gld-1 RNAi
AGIWUR35364	2.77874	2.07354e-47	3.39925e-49	IV	2667050	2672202	+	WBGene00022074	Y69A2AR.1	Y69A2AR.1	Higher in gld-1 RNAi
AGIWUR43078	2.33297	2.18095e-47	3.51765e-49	I	2418450	2420801	-	WBGene00017734	F23C8.5	F23C8.5	Higher in gld-1 RNAi
AGIWUR40705	2.33439	2.33844e-47	3.71181e-49	I	3682772	3684118	-	WBGene00004272	rab-8	D1037.4	Higher in gld-1 RNAi
AGIWUR12751	2.55947	2.40303e-47	3.7414e-49	II	11661583	11675927	-	WBGene00007028	trr-1	C47D12.1	Higher in gld-1 RNAi
AGIWUR37645	2.7313	2.43191e-47	3.7414e-49	III	10746581	10747728	-	WBGene00004302	ran-1	K01G5.4	Higher in gld-1 RNAi	YES
AGIWUR28185	1.63339	2.88458e-47	4.37058e-49	X	2807911	2809635	-	WBGene00050944	C14A11.9	C14A11.9	Higher in gld-1 RNAi
AGIWUR37954	2.64442	3.24048e-47	4.83654e-49	III	10746581	10747728	-	WBGene00004302	ran-1	K01G5.4	Higher in gld-1 RNAi	YES
AGIWUR12779	2.84469	3.62308e-47	5.32805e-49	III	7085197	7087741	-	WBGene00022738	ZK418.9	ZK418.9	Higher in gld-1 RNAi
AGIWUR25085	2.28485	3.98414e-47	5.77411e-49	II	4372740	4376742	-	WBGene00003825	ntl-2	B0286.4	Higher in gld-1 RNAi
AGIWUR32611	2.62152	5.79492e-47	8.27846e-49	II	14349783	14350795	+	WBGene00013219	Y54G11A.11	Y54G11A.11	Higher in gld-1 RNAi
AGIWUR26414	1.96883	6.25972e-47	8.8165e-49	IV	9995472	9999032	-	WBGene00008149	pyp-1	C47E12.4	Higher in gld-1 RNAi
AGIWUR15780	1.81163	6.49371e-47	9.01904e-49	II	5466363	5473812	+	WBGene00000548	clr-1	F56D1.4	Higher in gld-1 RNAi
AGIWUR7486	1.83286	6.76127e-47	9.26202e-49	II	14390718	14407905	+	WBGene00009180	nurf-1	F26H11.2	Higher in gld-1 RNAi
AGIWUR22966	2.39509	7.32362e-47	9.89679e-49	II	13056814	13071530	+	WBGene00006999	zyx-1	F42G4.3	Higher in gld-1 RNAi
AGIWUR8481	2.5261	8.62569e-47	1.15009e-48	V	7059698	7060470	-	WBGene00021959	Y57E12AL.6	Y57E12AL.6	Higher in gld-1 RNAi
AGIWUR23082	1.73998	9.25714e-47	1.21804e-48	IV	8477182	8480656	+	WBGene00004995	spp-10	C28C12.7	Higher in gld-1 RNAi
AGIWUR19795	1.66777	1.06813e-46	1.38719e-48	III	13614699	13622489	-	WBGene00011735	hip-1	T12D8.8	Higher in gld-1 RNAi
AGIWUR18413	3.59926	1.18062e-46	1.51361e-48	II	14250683	14251448	+	WBGene00001971	hmg-1.1	Y48B6A.14	Higher in gld-1 RNAi
AGIWUR32876	2.1389	1.25005e-46	1.58234e-48	II	11301359	11302783	+	WBGene00006414	raga-1	T24F1.1	Higher in gld-1 RNAi
AGIWUR22648	1.6425	1.37665e-46	1.72081e-48	I	2621957	2623186	+	WBGene00021269	Y23H5A.2	Y23H5A.2	Higher in gld-1 RNAi
AGIWUR37302	1.73113	1.539e-46	1.90001e-48	IV	11310972	11312515	+	WBGene00007105	B0035.1	B0035.1	Higher in gld-1 RNAi
AGIWUR28361	2.22362	1.6289e-46	1.98646e-48	III	10088757	10090800	-	WBGene00011814	T16H12.4	T16H12.4	Higher in gld-1 RNAi
AGIWUR9079	2.72838	2.01763e-46	2.43087e-48	V	11113914	11118818	+	WBGene00010406	math-33	H19N07.2	Higher in gld-1 RNAi
AGIWUR17795	1.58721	2.07892e-46	2.47491e-48	I	1832897	1834764	+	WBGene00016907	C53H9.2	C53H9.2	Higher in gld-1 RNAi
AGIWUR44920	3.48598	2.12314e-46	2.49782e-48	III	7465605	7467633	+	WBGene00001503	fum-1	H14A12.2	Higher in gld-1 RNAi
AGIWUR2764	2.92879	2.67033e-46	3.0873e-48	II	8185443	8187601	+	WBGene00000377	cct-1	T05C12.7	Higher in gld-1 RNAi
AGIWUR14529	2.18459	2.68595e-46	3.0873e-48	I	8288959	8291077	-	WBGene00002196	kin-10	T01G9.6	Higher in gld-1 RNAi
AGIWUR11678	2.54213	3.46736e-46	3.94018e-48								Higher in gld-1 RNAi
AGIWUR23456	2.46208	3.52312e-46	3.95857e-48	V	11027153	11030845	-	WBGene00007554	pptr-2	C13G3.3	Higher in gld-1 RNAi
AGIWUR22559	1.50024	3.58648e-46	3.98497e-48	IV	17088058	17088834	+	WBGene00004914	snr-1	Y116A8C.42	Higher in gld-1 RNAi
AGIWUR37122	2.05785	4.20745e-46	4.62358e-48	III	4695361	4698010	+	WBGene00011409	T04A8.7	T04A8.7	Higher in gld-1 RNAi
AGIWUR6777	2.18007	4.56968e-46	4.96705e-48	V	11845877	11852165	+	WBGene00001978	hmp-1	R13H4.4	Higher in gld-1 RNAi
AGIWUR13523	1.67039	5.50008e-46	5.91406e-48	IV	8477182	8480656	+	WBGene00004995	spp-10	C28C12.7	Higher in gld-1 RNAi
AGIWUR39897	2.55762	5.69886e-46	6.05989e-48	III	9055052	9058882	+	WBGene00000549	cls-2	R107.6	Higher in gld-1 RNAi
AGIWUR20304	3.03709	5.75689e-46	6.05989e-48	I	1832897	1834764	+	WBGene00016907	C53H9.2	C53H9.2	Higher in gld-1 RNAi
AGIWUR31535	2.71486	6.07832e-46	6.30646e-48	II	11661583	11675927	-	WBGene00007028	trr-1	C47D12.1	Higher in gld-1 RNAi
AGIWUR40602	2.14575	6.11727e-46	6.30646e-48	II	12209228	12225086	-	WBGene00004167	pqn-87	Y57A10A.18	Higher in gld-1 RNAi
AGIWUR21367	2.47938	6.51302e-46	6.64594e-48	II	13758408	13761233	+	WBGene00011054	arrd-13	R06B9.3	Higher in gld-1 RNAi
AGIWUR43387	2.11317	6.77242e-46	6.84083e-48	II	11468552	11469624	-	WBGene00044026	cisd-1	W02B12.15	Higher in gld-1 RNAi
AGIWUR14445	2.48595	7.29074e-46	7.29074e-48	II	5387411	5388830	-	WBGene00004701	rsp-4	EEED8.7	Higher in gld-1 RNAi
AGIWUR24383	1.83753	7.59572e-46	7.52051e-48	III	4908960	4910038	-	WBGene00017831	F26F4.12	F26F4.12	Higher in gld-1 RNAi
AGIWUR22008	3.50874	8.40328e-46	8.19144e-48	II	8927741	8929820	+	WBGene00000378	cct-2	T21B10.7	Higher in gld-1 RNAi
AGIWUR18193	1.39304	8.43718e-46	8.19144e-48	III	87559	89243	+	WBGene00018793	mrpl-40	F54C4.1	Higher in gld-1 RNAi
AGIWUR24533	3.42276	1.06339e-45	1.02249e-47	III	10740868	10742461	-	WBGene00006536	tbb-1	K01G5.7	Higher in gld-1 RNAi
AGIWUR32989	1.57634	1.07472e-45	1.02354e-47	V	6709579	6710679	-	WBGene00020951	sna-1	W02F12.6	Higher in gld-1 RNAi
AGIWUR41889	2.2005	1.20439e-45	1.13622e-47	II	45040	47479	+	WBGene00017749	rpoa-49	F23F1.9	Higher in gld-1 RNAi
AGIWUR36789	2.03397	1.21933e-45	1.13956e-47	V	7196916	7198437	+	WBGene00017311	F09G2.2	F09G2.2	Higher in gld-1 RNAi
AGIWUR22900	2.11122	1.40567e-45	1.30155e-47	II	8722474	8725522	+	WBGene00011312	trcs-2	T01B7.6	Higher in gld-1 RNAi
AGIWUR31333	2.88379	1.42439e-45	1.30678e-47	II	8716834	8721691	+	WBGene00011311	T01B7.5	T01B7.5	Higher in gld-1 RNAi
AGIWUR19350	3.5908	1.68764e-45	1.52224e-47	II	14250683	14251448	+	WBGene00001971	hmg-1.1	Y48B6A.14	Higher in gld-1 RNAi
AGIWUR14915	2.2972	1.68968e-45	1.52224e-47	V	6018994	6026337	+	WBGene00017931	picc-1	F29G9.2	Higher in gld-1 RNAi
AGIWUR17652	3.46648	1.88133e-45	1.67975e-47	IV	11146940	11149504	-	WBGene00008505	F01G4.6	F01G4.6	Higher in gld-1 RNAi
AGIWUR32454	1.14214	2.01563e-45	1.78375e-47	IV	8016994	8018221	+	WBGene00016128	elpc-4	C26B2.6	Higher in gld-1 RNAi
AGIWUR19740	1.53984	2.06517e-45	1.80457e-47	IV	11126024	11131162	+	WBGene00004204	swsn-4	F01G4.1	Higher in gld-1 RNAi
AGIWUR13861	2.71462	2.07526e-45	1.80457e-47	I	9168432	9177488	+	WBGene00009126	pyk-1	F25H5.3	Higher in gld-1 RNAi
AGIWUR36850	2.08923	2.22236e-45	1.91582e-47	V	3743576	3749401	+	WBGene00003479	mtm-9	Y39H10A.3	Higher in gld-1 RNAi
AGIWUR10494	2.70926	2.25878e-45	1.93058e-47	III	9465767	9467177	+	WBGene00007188	B0464.9	B0464.9	Higher in gld-1 RNAi
AGIWUR15440	1.27205	2.34922e-45	1.99086e-47	II	6488830	6489761	-	WBGene00004916	snr-3	T28D9.10	Higher in gld-1 RNAi
AGIWUR10776	2.56946	2.38849e-45	2.00714e-47	X	5112422	5116866	-	WBGene00000149	apl-1	C42D8.8	Higher in gld-1 RNAi
AGIWUR9367	3.37006	2.54219e-45	2.11849e-47	II	11343716	11345743	-	WBGene00007192	B0491.5	B0491.5	Higher in gld-1 RNAi
AGIWUR32136	3.00503	2.75222e-45	2.27456e-47	I	8762986	8765633	+	WBGene00003052	lmn-1	DY3.2	Higher in gld-1 RNAi
AGIWUR40278	1.81884	3.05664e-45	2.50545e-47								Higher in gld-1 RNAi
AGIWUR43210	2.42324	3.16422e-45	2.57254e-47	II	8997827	8999722	+	WBGene00006514	tdp-1	F44G4.4	Higher in gld-1 RNAi
AGIWUR12701	3.64446	3.33332e-45	2.68816e-47	II	14250683	14251448	+	WBGene00001971	hmg-1.1	Y48B6A.14	Higher in gld-1 RNAi
AGIWUR25021	3.44664	3.58238e-45	2.86591e-47	IV	11146940	11149504	-	WBGene00008505	F01G4.6	F01G4.6	Higher in gld-1 RNAi
AGIWUR20214	2.08712	3.97048e-45	3.15118e-47	I	9308442	9310221	+	WBGene00004268	rab-5	F26H9.6	Higher in gld-1 RNAi
AGIWUR33922	1.97567	4.23726e-45	3.33642e-47	IV	5843890	5846398	-	WBGene00015540	sams-4	C06E7.3	Higher in gld-1 RNAi
AGIWUR40277	1.90603	4.40177e-45	3.39199e-47	IV	4047937	4049448	-	WBGene00003955	pcn-1	W03D2.4	Higher in gld-1 RNAi
AGIWUR44946	2.32059	4.41175e-45	3.39199e-47	V	4144505	4147571	+	WBGene00021554	Y45G5AL.1	Y45G5AL.1	Higher in gld-1 RNAi
AGIWUR26585	1.65533	4.44134e-45	3.39199e-47	III	9491640	9497044	+	WBGene00007184	ctr-9	B0464.2	Higher in gld-1 RNAi
AGIWUR15008	1.61934	4.44351e-45	3.39199e-47	III	5102991	5106955	+	WBGene00018802	F54D8.6	F54D8.6	Higher in gld-1 RNAi
AGIWUR21136	2.98375	4.62571e-45	3.50433e-47	X	2682754	2687184	-	WBGene00020511	immt-1	T14G11.3	Higher in gld-1 RNAi	YES
AGIWUR31929	2.6305	4.98578e-45	3.7487e-47	I	5774585	5775610	+	WBGene00001856	hil-5	B0414.3	Higher in gld-1 RNAi
AGIWUR19323	2.14939	5.4149e-45	4.04097e-47	I	12922004	12923548	+	WBGene00003989	pfn-1	Y18D10A.20	Higher in gld-1 RNAi
AGIWUR39499	2.20573	5.70327e-45	4.22464e-47	II	5352087	5353759	+	WBGene00017285	F09E5.7	F09E5.7	Higher in gld-1 RNAi
AGIWUR6779	2.62362	6.22611e-45	4.57802e-47	X	2940872	2945481	+	WBGene00022199	pfk-1.1	Y71H10A.1	Higher in gld-1 RNAi
AGIWUR37955	1.68538	7.00693e-45	5.08351e-47	II	5820712	5823919	+	WBGene00001224	ehs-1	ZK1248.3	Higher in gld-1 RNAi
AGIWUR12763	1.95213	7.01525e-45	5.08351e-47	I	14720588	14721979	-	WBGene00010579	K05C4.2	K05C4.2	Higher in gld-1 RNAi
AGIWUR14781	2.97206	8.10368e-45	5.82998e-47	X	6240955	6242709	+	WBGene00015778	got-2.2	C14F11.1	Higher in gld-1 RNAi	YES
AGIWUR39985	2.44834	8.20637e-45	5.84208e-47	V	5503033	5504856	-	WBGene00001037	dnj-19	T05C3.5	Higher in gld-1 RNAi
AGIWUR5342	2.77179	8.23734e-45	5.84208e-47	III	10746581	10747728	-	WBGene00004302	ran-1	K01G5.4	Higher in gld-1 RNAi	YES
AGIWUR8091	1.95846	8.78286e-45	6.18511e-47	I	3682772	3684118	-	WBGene00004272	rab-8	D1037.4	Higher in gld-1 RNAi
AGIWUR11387	2.49097	8.85747e-45	6.19403e-47	I	9609501	9611620	-	WBGene00002070	ile-1	K07A1.8	Higher in gld-1 RNAi
AGIWUR3922	2.56274	9.24097e-45	6.41734e-47	III	3650905	3652973	+	WBGene00008117	gsr-1	C46F11.2	Higher in gld-1 RNAi
AGIWUR24826	1.78988	9.61705e-45	6.63245e-47	IV	11636648	11638208	+	WBGene00010232	F58B3.6	F58B3.6	Higher in gld-1 RNAi
AGIWUR24765	1.94698	9.72827e-45	6.6632e-47	III	12871195	12874654	-	WBGene00003406	mrg-1	Y37D8A.9	Higher in gld-1 RNAi
AGIWUR29488	2.94645	1.08124e-44	7.3554e-47	II	11235053	11236450	-	WBGene00011527	cchl-1	T06D8.6	Higher in gld-1 RNAi
AGIWUR28677	2.17595	1.09668e-44	7.41003e-47	II	7372594	7374172	-	WBGene00018395	mtch-1	F43E2.7	Higher in gld-1 RNAi
AGIWUR25473	2.70806	1.1695e-44	7.84901e-47	III	3650905	3652973	+	WBGene00008117	gsr-1	C46F11.2	Higher in gld-1 RNAi
AGIWUR21036	2.65987	1.23481e-44	8.23208e-47	III	3650905	3652973	+	WBGene00008117	gsr-1	C46F11.2	Higher in gld-1 RNAi
AGIWUR33357	3.00004	1.32291e-44	8.76102e-47	III	3903114	3907687	-	WBGene00014202	mmcm-1	ZK1058.1	Higher in gld-1 RNAi
AGIWUR40000	3.07868	1.52999e-44	1.00657e-46	III	5501861	5506392	+	WBGene00019831	R02F2.1	R02F2.1	Higher in gld-1 RNAi
AGIWUR32519	2.05782	1.61231e-44	1.05379e-46	I	9100846	9107939	-	WBGene00001574	gei-17	W10D5.3	Higher in gld-1 RNAi
AGIWUR17514	2.55152	1.68415e-44	1.09361e-46	X	3408664	3411683	-	WBGene00006810	unc-78	C04F6.4	Higher in gld-1 RNAi
AGIWUR18307	1.94989	1.73879e-44	1.1218e-46	IV	12208192	12209010	-	WBGene00009436	marb-1	F35G2.2	Higher in gld-1 RNAi
AGIWUR27025	1.60827	1.79272e-44	1.14918e-46	II	6490158	6491340	+	WBGene00004702	rsp-5	T28D9.2	Higher in gld-1 RNAi
AGIWUR30605	2.07245	1.88168e-44	1.19852e-46	II	4372740	4376742	-	WBGene00003825	ntl-2	B0286.4	Higher in gld-1 RNAi
AGIWUR28718	1.94074	2.36657e-44	1.49783e-46	I	14720588	14721979	-	WBGene00010579	K05C4.2	K05C4.2	Higher in gld-1 RNAi
AGIWUR7435	2.30152	2.41899e-44	1.52138e-46	II	8930985	8933833	+	WBGene00011884	enol-1	T21B10.2	Higher in gld-1 RNAi
AGIWUR28512	1.43587	2.43521e-44	1.522e-46	IV	11479358	11480369	-	WBGene00003148	mbf-1	H21P03.1	Higher in gld-1 RNAi
AGIWUR28874	3.01577	2.68617e-44	1.66843e-46	I	379071	381902	-	WBGene00004143	pqn-59	R119.4	Higher in gld-1 RNAi
AGIWUR5813	1.76983	2.7064e-44	1.67061e-46								Higher in gld-1 RNAi
AGIWUR23482	2.96078	3.1185e-44	1.91319e-46	II	7773880	7777827	-	WBGene00015512	mthf-1	C06A8.1	Higher in gld-1 RNAi
AGIWUR14441	2.14974	3.144e-44	1.91707e-46	IV	5966656	6004857	+	WBGene00006780	unc-44	B0350.2	Higher in gld-1 RNAi
AGIWUR27816	1.52213	3.19521e-44	1.93649e-46	I	11911324	11912052	+	WBGene00006707	ubc-12	R09B3.4	Higher in gld-1 RNAi
AGIWUR37026	1.92016	3.28648e-44	1.97981e-46	I	14720588	14721979	-	WBGene00010579	K05C4.2	K05C4.2	Higher in gld-1 RNAi
AGIWUR11916	2.13142	3.33372e-44	1.98729e-46	II	10582618	10584236	+	WBGene00007564	mrps-22	C14A4.14	Higher in gld-1 RNAi
AGIWUR15503	3.44764	3.33865e-44	1.98729e-46	IV	11146940	11149504	-	WBGene00008505	F01G4.6	F01G4.6	Higher in gld-1 RNAi
AGIWUR24925	2.13064	3.40235e-44	2.01322e-46	IV	13094007	13095490	+	WBGene00008035	C39E9.12	C39E9.12	Higher in gld-1 RNAi
AGIWUR4222	2.7383	3.61745e-44	2.12791e-46	III	10746581	10747728	-	WBGene00004302	ran-1	K01G5.4	Higher in gld-1 RNAi	YES
AGIWUR37076	1.81209	3.71204e-44	2.16499e-46	V	5678600	5682630	-	WBGene00017768	F25B4.5	F25B4.5	Higher in gld-1 RNAi
AGIWUR21650	3.50337	3.72378e-44	2.16499e-46	II	13608154	13609824	-	WBGene00001768	gst-20	Y48E1B.10	Higher in gld-1 RNAi
AGIWUR26895	2.35962	3.95476e-44	2.28599e-46	I	9308442	9310221	+	WBGene00004268	rab-5	F26H9.6	Higher in gld-1 RNAi
AGIWUR9423	1.91051	4.11221e-44	2.36334e-46	IV	8975532	8984706	+	WBGene00008274	C53B4.4	C53B4.4	Higher in gld-1 RNAi
AGIWUR19273	1.98964	4.24549e-44	2.42599e-46	V	3704988	3712796	+	WBGene00003025	lin-40	T27C4.4	Higher in gld-1 RNAi
AGIWUR31912	1.39882	4.29213e-44	2.43871e-46	I	7088030	7090062	-	WBGene00003815	nars-1	F22D6.3	Higher in gld-1 RNAi
AGIWUR16306	1.65556	4.35908e-44	2.46276e-46	I	13654009	13658167	+	WBGene00012353	W09C5.7	W09C5.7	Higher in gld-1 RNAi
AGIWUR44185	2.80029	4.42339e-44	2.48505e-46	III	10746581	10747728	-	WBGene00004302	ran-1	K01G5.4	Higher in gld-1 RNAi	YES
AGIWUR37025	1.53533	4.50173e-44	2.51493e-46	IV	5393843	5394849	-	WBGene00022776	perm-3	ZK616.6	Higher in gld-1 RNAi
AGIWUR28891	1.36973	4.57102e-44	2.53945e-46	I	7088030	7090062	-	WBGene00003815	nars-1	F22D6.3	Higher in gld-1 RNAi
AGIWUR2307	3.46392	4.62722e-44	2.55648e-46	II	14250683	14251448	+	WBGene00001971	hmg-1.1	Y48B6A.14	Higher in gld-1 RNAi
AGIWUR27222	2.78284	4.77241e-44	2.6222e-46	X	6376459	6377684	-	WBGene00003053	lmp-1	C03B1.12	Higher in gld-1 RNAi
AGIWUR8353	1.26378	4.84256e-44	2.64621e-46	I	7088030	7090062	-	WBGene00003815	nars-1	F22D6.3	Higher in gld-1 RNAi
AGIWUR32331	1.64683	5.00171e-44	2.71832e-46	III	12926557	12927886	+	WBGene00012556	mrps-10	Y37D8A.18	Higher in gld-1 RNAi
AGIWUR19284	2.67678	5.33004e-44	2.8811e-46	IV	9899012	9902513	+	WBGene00009322	tbc-3	F32B6.8	Higher in gld-1 RNAi
AGIWUR25955	3.02923	5.68045e-44	3.05401e-46	IV	1710265	1711127	+	WBGene00019537	K08D12.3	K08D12.3	Higher in gld-1 RNAi
AGIWUR24877	2.00106	6.2316e-44	3.3324e-46	I	12669380	12674447	+	WBGene00003921	par-6	T26E3.3	Higher in gld-1 RNAi
AGIWUR34653	1.82578	6.5732e-44	3.49638e-46	I	5741868	5743571	-	WBGene00004505	rpt-5	F56H1.4	Higher in gld-1 RNAi
AGIWUR21732	2.89984	6.7668e-44	3.58032e-46	V	4754313	4755469	+	WBGene00001855	hil-4	C18G1.5	Higher in gld-1 RNAi
AGIWUR36435	1.75954	6.96436e-44	3.66545e-46	II	5921967	5924838	+	WBGene00017895	vrk-1	F28B12.3	Higher in gld-1 RNAi
AGIWUR42562	2.02732	7.23299e-44	3.78691e-46	III	12816789	12818100	-	WBGene00000203	arx-5	Y37D8A.1	Higher in gld-1 RNAi
AGIWUR3250	2.436	7.40129e-44	3.85484e-46	V	8301490	8302580	-	WBGene00004766	sel-9	W02D7.7	Higher in gld-1 RNAi
AGIWUR41208	1.50944	8.49361e-44	4.40083e-46	X	5949529	5953174	-	WBGene00019938	R07E4.5	R07E4.5	Higher in gld-1 RNAi
AGIWUR23258	2.62592	8.88377e-44	4.57926e-46	III	5714861	5717585	+	WBGene00000182	arf-1.2	B0336.2	Higher in gld-1 RNAi
AGIWUR39422	1.87039	9.18655e-44	4.71105e-46	III	6202619	6206211	-	WBGene00016015	C23G10.8	C23G10.8	Higher in gld-1 RNAi
AGIWUR17860	1.53653	9.5852e-44	4.89041e-46	II	6490158	6491340	+	WBGene00004702	rsp-5	T28D9.2	Higher in gld-1 RNAi
AGIWUR20399	2.88918	9.99323e-44	5.07271e-46	V	4754313	4755469	+	WBGene00001855	hil-4	C18G1.5	Higher in gld-1 RNAi
AGIWUR6582	2.74444	1.11208e-43	5.61657e-46	I	10401065	10402774	+	WBGene00009112	tag-353	F25D7.2	Higher in gld-1 RNAi
AGIWUR12793	3.0161	1.15994e-43	5.82883e-46	IV	3032578	3050102	-	WBGene00022069	eel-1	Y67D8C.5	Higher in gld-1 RNAi
AGIWUR29635	3.45429	1.21833e-43	6.09166e-46	IV	11146940	11149504	-	WBGene00008505	F01G4.6	F01G4.6	Higher in gld-1 RNAi
AGIWUR19488	2.49939	1.29517e-43	6.44365e-46	I	6569494	6572598	+	WBGene00019001	ipgm-1	F57B10.3	Higher in gld-1 RNAi
AGIWUR14620	1.44413	1.38342e-43	6.84862e-46	II	1127976	1132352	+	WBGene00006387	taf-6.1	W09B6.2	Higher in gld-1 RNAi
AGIWUR13965	2.12276	1.43079e-43	7.04822e-46	I	12922004	12923548	+	WBGene00003989	pfn-1	Y18D10A.20	Higher in gld-1 RNAi
AGIWUR29099	3.04269	1.5355e-43	7.52698e-46	IV	1710265	1711127	+	WBGene00019537	K08D12.3	K08D12.3	Higher in gld-1 RNAi
AGIWUR3424	1.77603	1.62105e-43	7.90755e-46	X	16963871	16972808	+	WBGene00018710	F52G3.1	F52G3.1	Higher in gld-1 RNAi
AGIWUR10457	3.06724	1.75406e-43	8.51486e-46	V	15395696	15397348	+	WBGene00000868	cyb-3	T06E6.2	Higher in gld-1 RNAi
AGIWUR22977	1.90674	1.7695e-43	8.54833e-46	II	11473861	11476019	+	WBGene00012206	W02B12.11	W02B12.11	Higher in gld-1 RNAi
AGIWUR36907	2.14716	1.85544e-43	8.92039e-46	IV	4706777	4710755	-	WBGene00019543	cif-1	K08F11.3	Higher in gld-1 RNAi
AGIWUR27933	2.43188	1.93853e-43	9.27525e-46	III	3923792	3926238	-	WBGene00014207	ZK1058.9	ZK1058.9	Higher in gld-1 RNAi
AGIWUR36635	2.75654	2.12529e-43	1.01204e-45	III	13642420	13643570	-	WBGene00011730	drr-2	T12D8.2	Higher in gld-1 RNAi
AGIWUR27595	2.12215	2.14475e-43	1.01647e-45	V	8629223	8631325	-	WBGene00018294	atg-18	F41E6.13	Higher in gld-1 RNAi
AGIWUR38150	1.32508	2.23751e-43	1.05543e-45	I	6773976	6780151	-	WBGene00004111	pqn-21	C37A2.5	Higher in gld-1 RNAi
AGIWUR27834	1.88708	2.25682e-43	1.05954e-45	II	10796646	10798479	-	WBGene00003805	npp-19	R06F6.5	Higher in gld-1 RNAi
AGIWUR20206	2.57471	2.31668e-43	1.08256e-45	I	10169639	10172645	-	WBGene00007706	C25A1.4	C25A1.4	Higher in gld-1 RNAi
AGIWUR39439	2.13811	2.56514e-43	1.19309e-45	X	6034463	6039496	-	WBGene00002023	hsp-25	C09B8.6	Higher in gld-1 RNAi
AGIWUR33553	1.94017	2.74176e-43	1.26933e-45	III	909957	910589	-	WBGene00000263	F23H11.5	F23H11.5	Higher in gld-1 RNAi
AGIWUR28870	2.03507	2.933e-43	1.35161e-45	II	1412409	1420150	+	WBGene00021783	Y51H7C.5	Y51H7C.5	Higher in gld-1 RNAi
AGIWUR27558	2.51986	3.08579e-43	1.4155e-45	IV	126731	127640	+	WBGene00017926	F29C4.2	F29C4.2	Higher in gld-1 RNAi
AGIWUR17078	1.62499	3.1647e-43	1.44507e-45	III	852801	853909	-	WBGene00004388	rnp-5	K02F3.11	Higher in gld-1 RNAi
AGIWUR8088	1.88608	3.30977e-43	1.50444e-45	III	909957	910589	-	WBGene00000263	F23H11.5	F23H11.5	Higher in gld-1 RNAi
AGIWUR13189	1.85342	3.70153e-43	1.6749e-45	IV	11636648	11638208	+	WBGene00010232	F58B3.6	F58B3.6	Higher in gld-1 RNAi
AGIWUR11800	1.54604	3.77817e-43	1.70188e-45	III	10947446	10951169	+	WBGene00013132	strd-1	Y52D3.1	Higher in gld-1 RNAi
AGIWUR40655	3.61409	3.83433e-43	1.71943e-45	II	14250683	14251448	+	WBGene00001971	hmg-1.1	Y48B6A.14	Higher in gld-1 RNAi
AGIWUR10320	1.59832	3.93631e-43	1.75728e-45	I	7021946	7029076	+	WBGene00008852	ubql-1	F15C11.2	Higher in gld-1 RNAi
AGIWUR18033	2.7489	4.09536e-43	1.82016e-45	V	16928328	16928999	+	WBGene00014954	Y102A5C.5	Y102A5C.5	Higher in gld-1 RNAi
AGIWUR23550	2.06686	4.18572e-43	1.85209e-45	IV	5354488	5356539	+	WBGene00021155	Y4C6B.1	Y4C6B.1	Higher in gld-1 RNAi
AGIWUR15739	2.77688	4.21242e-43	1.85569e-45								Higher in gld-1 RNAi
AGIWUR18109	2.57913	4.36942e-43	1.91641e-45	III	513720	516614	-	WBGene00020704	T22F7.5	T22F7.5	Higher in gld-1 RNAi
AGIWUR19860	2.97864	4.42019e-43	1.93021e-45	I	379071	381902	-	WBGene00004143	pqn-59	R119.4	Higher in gld-1 RNAi
AGIWUR39077	2.21288	4.45163e-43	1.93549e-45	X	12199655	12213049	-	WBGene00000277	cab-1	C23H4.1	Higher in gld-1 RNAi
AGIWUR38433	2.64022	4.47338e-43	1.93653e-45	III	10088757	10090800	-	WBGene00011814	T16H12.4	T16H12.4	Higher in gld-1 RNAi
AGIWUR12140	1.62511	4.73013e-43	2.03885e-45	III	10866870	10868727	-	WBGene00000475	cey-4	Y39A1C.3	Higher in gld-1 RNAi	YES
AGIWUR38604	3.51113	5.00884e-43	2.14972e-45	I	5158511	5162231	-	WBGene00004094	ppw-2	Y110A7A.18	Higher in gld-1 RNAi
AGIWUR20569	1.87033	5.17168e-43	2.21012e-45	I	11222326	11224400	+	WBGene00013178	Y53H1A.2	Y53H1A.2	Higher in gld-1 RNAi
AGIWUR18262	2.33091	5.30874e-43	2.25844e-45								Higher in gld-1 RNAi
AGIWUR36539	1.72228	5.32993e-43	2.25844e-45	III	13266874	13268897	-	WBGene00000774	cpf-2	F56A8.6	Higher in gld-1 RNAi
AGIWUR20650	1.95974	5.76179e-43	2.43113e-45	V	3704988	3712796	+	WBGene00003025	lin-40	T27C4.4	Higher in gld-1 RNAi
AGIWUR24876	2.87658	6.01699e-43	2.52815e-45	III	8443917	8446920	-	WBGene00016250	hsp-110	C30C11.4	Higher in gld-1 RNAi
AGIWUR13050	2.37364	6.20047e-43	2.59434e-45	III	12871195	12874654	-	WBGene00003406	mrg-1	Y37D8A.9	Higher in gld-1 RNAi
AGIWUR23908	2.04862	6.41566e-43	2.67319e-45	III	5018645	5021118	+	WBGene00020094	wip-1	R144.4	Higher in gld-1 RNAi
AGIWUR37756	1.99891	7.05241e-43	2.91676e-45	III	909957	910589	-	WBGene00000263	F23H11.5	F23H11.5	Higher in gld-1 RNAi
AGIWUR37552	1.61647	7.05855e-43	2.91676e-45	III	4960390	4961715	-	WBGene00016167	vps-22	C27F2.5	Higher in gld-1 RNAi
AGIWUR7766	1.96358	7.63721e-43	3.14288e-45	V	14008768	14012218	-	WBGene00010260	ddx-17	F58E10.3	Higher in gld-1 RNAi
AGIWUR16261	2.90303	7.8961e-43	3.23611e-45	IV	3336927	3338867	-	WBGene00001999	hrp-1	F42A6.7	Higher in gld-1 RNAi
AGIWUR31723	1.77081	8.11678e-43	3.31297e-45	I	7926623	7934577	-	WBGene00003777	nmy-2	F20G4.3	Higher in gld-1 RNAi
AGIWUR2821	2.10204	8.73926e-43	3.55255e-45	III	7463797	7465238	+	WBGene00019196	H14A12.3	H14A12.3	Higher in gld-1 RNAi
AGIWUR38737	3.48773	8.8006e-43	3.563e-45	I	1340678	1341258	+	WBGene00004888	smo-1	K12C11.2	Higher in gld-1 RNAi
AGIWUR33029	3.04041	9.10601e-43	3.67178e-45	III	5501861	5506392	+	WBGene00019831	R02F2.1	R02F2.1	Higher in gld-1 RNAi
AGIWUR38419	2.86987	9.16514e-43	3.68078e-45	I	379071	381902	-	WBGene00004143	pqn-59	R119.4	Higher in gld-1 RNAi
AGIWUR18401	1.50373	9.2455e-43	3.6982e-45	III	10866870	10868727	-	WBGene00000475	cey-4	Y39A1C.3	Higher in gld-1 RNAi	YES
AGIWUR38163	2.07281	9.32967e-43	3.71125e-45	I	5902106	5904695	-	WBGene00004109	stam-1	C34G6.7	Higher in gld-1 RNAi
AGIWUR2571	2.2435	9.35235e-43	3.71125e-45	III	13546889	13549020	-	WBGene00013577	Y76A2B.5	Y76A2B.5	Higher in gld-1 RNAi
AGIWUR37135	2.87831	9.44813e-43	3.73444e-45	III	13256878	13262905	+	WBGene00010139	F56A8.3	F56A8.3	Higher in gld-1 RNAi
AGIWUR13641	3.01975	9.6227e-43	3.78847e-45	I	379071	381902	-	WBGene00004143	pqn-59	R119.4	Higher in gld-1 RNAi
AGIWUR33307	1.17972	9.71395e-43	3.80939e-45	III	8969638	8971578	-	WBGene00001227	eif-3.D	R08D7.3	Higher in gld-1 RNAi
AGIWUR40091	1.7482	1.06928e-42	4.17688e-45	I	4769694	4771358	+	WBGene00019767	rpa-2	M04F3.1	Higher in gld-1 RNAi
AGIWUR36496	3.1779	1.10867e-42	4.31389e-45	III	4715293	4720670	-	WBGene00001259	emb-5	T04A8.14	Higher in gld-1 RNAi
AGIWUR33462	1.47073	1.16379e-42	4.51083e-45	IV	5091586	5092807	+	WBGene00015329	C02B10.4	C02B10.4	Higher in gld-1 RNAi
AGIWUR40271	3.09531	1.18919e-42	4.59148e-45	X	6408470	6410359	-	WBGene00003495	mup-2	T22E5.5	Higher in gld-1 RNAi
AGIWUR38368	2.20522	1.27202e-42	4.8924e-45	IV	3527354	3532521	+	WBGene00019778	M57.2	M57.2	Higher in gld-1 RNAi
AGIWUR26998	1.33673	1.36203e-42	5.19949e-45	III	8326516	8330947	-	WBGene00022580	iglr-2	ZC262.3	Higher in gld-1 RNAi
AGIWUR15521	1.7552	1.36227e-42	5.19949e-45	I	7926623	7934577	-	WBGene00003777	nmy-2	F20G4.3	Higher in gld-1 RNAi
AGIWUR11724	2.79872	1.41113e-42	5.3655e-45	II	8185443	8187601	+	WBGene00000377	cct-1	T05C12.7	Higher in gld-1 RNAi
AGIWUR181	2.19831	1.43954e-42	5.45279e-45	IV	4679018	4685168	+	WBGene00020678	T22B11.4	T22B11.4	Higher in gld-1 RNAi
AGIWUR19503	1.91384	1.44677e-42	5.45952e-45	I	14720588	14721979	-	WBGene00010579	K05C4.2	K05C4.2	Higher in gld-1 RNAi
AGIWUR29365	2.10278	1.45276e-42	5.46149e-45	X	3958497	3961907	+	WBGene00003007	lin-18	C16B8.1	Higher in gld-1 RNAi
AGIWUR32094	1.88549	1.46606e-42	5.49085e-45	II	8034250	8035767	-	WBGene00004723	sap-49	C08B11.5	Higher in gld-1 RNAi
AGIWUR18779	2.06168	1.48688e-42	5.54808e-45	V	11601119	11602358	+	WBGene00009388	F35B12.9	F35B12.9	Higher in gld-1 RNAi
AGIWUR40345	3.12378	1.56044e-42	5.80089e-45	IV	4445990	4446997	+	WBGene00019947	htz-1	R08C7.3	Higher in gld-1 RNAi
AGIWUR18947	3.20431	1.58124e-42	5.85643e-45	V	15395696	15397348	+	WBGene00000868	cyb-3	T06E6.2	Higher in gld-1 RNAi
AGIWUR10252	2.62052	1.6142e-42	5.95644e-45	IV	126731	127640	+	WBGene00017926	F29C4.2	F29C4.2	Higher in gld-1 RNAi
AGIWUR30821	3.04842	1.6765e-42	6.16358e-45	IV	6913536	6917110	+	WBGene00020682	T22D1.3	T22D1.3	Higher in gld-1 RNAi
AGIWUR19463	2.2848	1.73387e-42	6.35117e-45	V	16792764	16795007	-	WBGene00004248	pus-1	W06H3.2	Higher in gld-1 RNAi
AGIWUR37646	2.66336	1.77581e-42	6.48105e-45	III	13256878	13262905	+	WBGene00010139	F56A8.3	F56A8.3	Higher in gld-1 RNAi
AGIWUR23544	2.52333	1.78333e-42	6.48482e-45	IV	126731	127640	+	WBGene00017926	F29C4.2	F29C4.2	Higher in gld-1 RNAi
AGIWUR12477	2.08218	1.79643e-42	6.50881e-45	II	11651261	11652906	-	WBGene00013924	rad-23	ZK20.3	Higher in gld-1 RNAi
AGIWUR10565	1.94838	1.83159e-42	6.61225e-45	IV	4047937	4049448	-	WBGene00003955	pcn-1	W03D2.4	Higher in gld-1 RNAi
AGIWUR38096	3.38188	1.98557e-42	7.14235e-45	III	13614699	13622489	-	WBGene00011735	hip-1	T12D8.8	Higher in gld-1 RNAi
AGIWUR30839	1.45799	2.04268e-42	7.32145e-45	V	10804721	10806034	-	WBGene00008380	prp-38	D1054.14	Higher in gld-1 RNAi
AGIWUR40694	3.00576	2.05106e-42	7.32522e-45	III	5501861	5506392	+	WBGene00019831	R02F2.1	R02F2.1	Higher in gld-1 RNAi
AGIWUR30294	2.27941	2.08479e-42	7.41387e-45	I	9850020	9851791	-	WBGene00010730	ensa-1	K10C3.2	Higher in gld-1 RNAi
AGIWUR42531	2.95494	2.09071e-42	7.41387e-45	V	4754313	4755469	+	WBGene00001855	hil-4	C18G1.5	Higher in gld-1 RNAi
AGIWUR37057	1.91935	2.10722e-42	7.44602e-45	III	10882345	10893672	+	WBGene00008081	athp-1	C44B9.4	Higher in gld-1 RNAi
AGIWUR39538	3.42035	2.13028e-42	7.50098e-45	II	11875145	11880588	+	WBGene00010785	top-2	K12D12.1	Higher in gld-1 RNAi
AGIWUR27386	3.49279	2.16258e-42	7.57816e-45	I	9785778	9787624	-	WBGene00006528	tba-1	F26E4.8	Higher in gld-1 RNAi
AGIWUR18530	3.22314	2.16735e-42	7.57816e-45	V	6515276	6516526	-	WBGene00018491	mdh-1	F46E10.10	Higher in gld-1 RNAi
AGIWUR25372	1.5668	2.21774e-42	7.7273e-45								Higher in gld-1 RNAi
AGIWUR21733	2.79094	2.23209e-42	7.7503e-45	IV	3399672	3403904	+	WBGene00015413	pdhb-1	C04C3.3	Higher in gld-1 RNAi
AGIWUR6331	1.85896	2.2948e-42	7.9405e-45	III	5081726	5082995	+	WBGene00006519	tag-174	F54D8.2	Higher in gld-1 RNAi
AGIWUR24679	3.05456	2.37388e-42	8.18578e-45	V	1872246	1875526	+	WBGene00020391	cct-7	T10B5.5	Higher in gld-1 RNAi
AGIWUR19391	1.89642	2.44735e-42	8.41012e-45	I	4911805	4914047	-	WBGene00017675	F21F3.6	F21F3.6	Higher in gld-1 RNAi
AGIWUR25846	1.72101	2.4816e-42	8.49863e-45	X	3958497	3961907	+	WBGene00003007	lin-18	C16B8.1	Higher in gld-1 RNAi
AGIWUR14629	2.34506	2.50487e-42	8.54906e-45	V	11601119	11602358	+	WBGene00009388	F35B12.9	F35B12.9	Higher in gld-1 RNAi
AGIWUR10648	2.17003	2.56071e-42	8.70989e-45	I	12922004	12923548	+	WBGene00003989	pfn-1	Y18D10A.20	Higher in gld-1 RNAi
AGIWUR32333	3.058	2.56975e-42	8.71101e-45	IV	1710265	1711127	+	WBGene00019537	K08D12.3	K08D12.3	Higher in gld-1 RNAi
AGIWUR7453	2.57625	2.67467e-42	9.03604e-45	II	14151040	14154373	-	WBGene00012978	Y48B6A.1	Y48B6A.1	Higher in gld-1 RNAi
AGIWUR40557	2.68251	2.77582e-42	9.34621e-45	V	4754313	4755469	+	WBGene00001855	hil-4	C18G1.5	Higher in gld-1 RNAi
AGIWUR17077	1.55099	2.86482e-42	9.61348e-45	I	9618207	9619760	-	WBGene00003036	lin-53	K07A1.12	Higher in gld-1 RNAi
AGIWUR5515	2.55147	2.95651e-42	9.888e-45	IV	4679018	4685168	+	WBGene00020678	T22B11.4	T22B11.4	Higher in gld-1 RNAi
AGIWUR24215	2.01473	3.03467e-42	1.01156e-44	V	1008803	1018350	+	WBGene00019971	ergo-1	R09A1.1	Higher in gld-1 RNAi
AGIWUR28729	2.29202	3.07389e-42	1.02122e-44	V	6707058	6709101	-	WBGene00020950	dlst-1	W02F12.5	Higher in gld-1 RNAi
AGIWUR22794	2.00162	3.08495e-42	1.02151e-44	II	10855642	10857177	-	WBGene00044924	M106.7	M106.7	Higher in gld-1 RNAi
AGIWUR43330	2.48367	3.1266e-42	1.03188e-44	III	5861855	5863546	-	WBGene00017163	dnpp-1	F01F1.9	Higher in gld-1 RNAi
AGIWUR25719	3.09839	3.17458e-42	1.04427e-44	I	14855901	14863573	-	WBGene00006789	unc-54	F11C3.3	Higher in gld-1 RNAi	YES
AGIWUR18153	2.13117	3.37255e-42	1.10575e-44	X	9431432	9432745	+	WBGene00007129	B0272.3	B0272.3	Higher in gld-1 RNAi
AGIWUR6843	1.65207	3.52974e-42	1.15351e-44	I	14719167	14720477	-	WBGene00003951	pbs-5	K05C4.1	Higher in gld-1 RNAi
AGIWUR14413	2.12567	3.82381e-42	1.24554e-44	I	12922004	12923548	+	WBGene00003989	pfn-1	Y18D10A.20	Higher in gld-1 RNAi
AGIWUR20413	2.54784	3.95263e-42	1.28332e-44	X	6034463	6039496	-	WBGene00002023	hsp-25	C09B8.6	Higher in gld-1 RNAi
AGIWUR37885	2.51509	4.10955e-42	1.32995e-44	IV	126731	127640	+	WBGene00017926	F29C4.2	F29C4.2	Higher in gld-1 RNAi
AGIWUR30012	2.31781	4.30103e-42	1.38743e-44	IV	10478450	10481844	-	WBGene00001189	egl-21	F01D4.4	Higher in gld-1 RNAi
AGIWUR38263	2.39822	4.32807e-42	1.39166e-44	I	5774585	5775610	+	WBGene00001856	hil-5	B0414.3	Higher in gld-1 RNAi
AGIWUR16258	2.1152	4.72598e-42	1.51474e-44	IV	5356538	5364306	-	WBGene00018319	hda-6	F41H10.6	Higher in gld-1 RNAi
AGIWUR9787	1.25585	4.78817e-42	1.52977e-44	I	6317701	6320365	+	WBGene00017816	hrpk-1	F26B1.2	Higher in gld-1 RNAi
AGIWUR11536	1.35477	4.9442e-42	1.57459e-44	III	7162694	7165261	+	WBGene00019400	K04G7.1	K04G7.1	Higher in gld-1 RNAi
AGIWUR27255	1.71114	5.09495e-42	1.61745e-44	I	8813761	8814979	+	WBGene00009454	F36A2.7	F36A2.7	Higher in gld-1 RNAi
AGIWUR10143	1.55548	6.34758e-42	2.00508e-44	II	6490158	6491340	+	WBGene00004702	rsp-5	T28D9.2	Higher in gld-1 RNAi
AGIWUR12187	2.29491	6.35611e-42	2.00508e-44	II	15233153	15244931	+	WBGene00021595	Y46E12BL.2	Y46E12BL.2	Higher in gld-1 RNAi
AGIWUR9797	2.56711	6.44777e-42	2.0276e-44	X	6240955	6242709	+	WBGene00015778	got-2.2	C14F11.1	Higher in gld-1 RNAi	YES
AGIWUR30658	2.45369	6.8373e-42	2.14335e-44	V	9338859	9344218	-	WBGene00019466	tos-1	K07B1.6	Higher in gld-1 RNAi
AGIWUR10835	1.66896	7.38921e-42	2.30913e-44	X	1027673	1035286	-	WBGene00018857	stau-1	F55A4.5	Higher in gld-1 RNAi
AGIWUR4545	1.84516	7.96764e-42	2.48213e-44	I	5741868	5743571	-	WBGene00004505	rpt-5	F56H1.4	Higher in gld-1 RNAi
AGIWUR28818	2.17161	8.21315e-42	2.55067e-44	III	9489176	9491236	-	WBGene00001094	dars-1	B0464.1	Higher in gld-1 RNAi
AGIWUR14566	3.30394	8.38448e-42	2.59581e-44	III	13563346	13564990	-	WBGene00011474	aldo-1	T05D4.1	Higher in gld-1 RNAi
AGIWUR16283	1.4695	8.78719e-42	2.7121e-44	III	10866870	10868727	-	WBGene00000475	cey-4	Y39A1C.3	Higher in gld-1 RNAi	YES
AGIWUR1452	1.8699	9.45552e-42	2.90939e-44	IV	4047937	4049448	-	WBGene00003955	pcn-1	W03D2.4	Higher in gld-1 RNAi
AGIWUR12479	1.63867	9.54986e-42	2.92633e-44	V	4369351	4371383	-	WBGene00017984	F32D1.5	F32D1.5	Higher in gld-1 RNAi
AGIWUR26902	3.68941	9.56911e-42	2.92633e-44	X	4960553	4964416	+	WBGene00000066	act-4	M03F4.2	Higher in gld-1 RNAi
AGIWUR14241	2.81598	9.71289e-42	2.96125e-44	IV	2891560	2892495	-	WBGene00021883	Y54G2A.18	Y54G2A.18	Higher in gld-1 RNAi
AGIWUR18495	2.22394	9.75884e-42	2.96621e-44	I	9850020	9851791	-	WBGene00010730	ensa-1	K10C3.2	Higher in gld-1 RNAi
AGIWUR2574	2.4141	1.06233e-41	3.21918e-44	II	4043059	4044330	-	WBGene00004467	rpn-11	K07D4.3	Higher in gld-1 RNAi
AGIWUR33811	1.69059	1.06568e-41	3.21957e-44								Higher in gld-1 RNAi
AGIWUR21144	2.38516	1.06921e-41	3.22051e-44	II	10659206	10662317	+	WBGene00004704	rsp-7	D2089.1	Higher in gld-1 RNAi
AGIWUR7850	1.18873	1.09231e-41	3.28021e-44	IV	5091586	5092807	+	WBGene00015329	C02B10.4	C02B10.4	Higher in gld-1 RNAi
AGIWUR18691	3.24656	1.11015e-41	3.32379e-44	V	20267377	20269711	-	WBGene00013766	prmt-1	Y113G7B.17	Higher in gld-1 RNAi
AGIWUR25708	1.9084	1.12774e-41	3.36638e-44	I	11747428	11792118	-	WBGene00006876	vab-10	ZK1151.1	Higher in gld-1 RNAi
AGIWUR21791	2.93823	1.21334e-41	3.61114e-44	I	379071	381902	-	WBGene00004143	pqn-59	R119.4	Higher in gld-1 RNAi
AGIWUR12759	2.22881	1.22399e-41	3.63202e-44	X	14983533	14987365	+	WBGene00004317	rbg-1	F20D1.6	Higher in gld-1 RNAi
AGIWUR12510	2.88958	1.2336e-41	3.64652e-44								Higher in gld-1 RNAi
AGIWUR7924	2.92814	1.23876e-41	3.64652e-44	II	11592392	11596590	-	WBGene00008546	gfat-1	F07A11.2	Higher in gld-1 RNAi
AGIWUR10740	1.7531	1.23982e-41	3.64652e-44	III	6379449	6380671	+	WBGene00015811	C16A3.6	C16A3.6	Higher in gld-1 RNAi
AGIWUR36058	2.48499	1.25351e-41	3.67598e-44	V	10350471	10352978	-	WBGene00010627	K07C5.4	K07C5.4	Higher in gld-1 RNAi
AGIWUR37211	2.51641	1.27348e-41	3.72362e-44	IV	126731	127640	+	WBGene00017926	F29C4.2	F29C4.2	Higher in gld-1 RNAi
AGIWUR8820	1.86685	1.33028e-41	3.87836e-44	V	4890429	4891422	+	WBGene00020588	T19H12.2	T19H12.2	Higher in gld-1 RNAi
AGIWUR13561	3.35344	1.42044e-41	4.12917e-44	III	12686243	12687916	-	WBGene00004700	rsp-3	Y111B2A.18	Higher in gld-1 RNAi
AGIWUR11359	1.98766	1.46482e-41	4.24585e-44	V	3704988	3712796	+	WBGene00003025	lin-40	T27C4.4	Higher in gld-1 RNAi
AGIWUR33460	1.56466	1.63202e-41	4.71682e-44	III	9231421	9236322	-	WBGene00011962	T23G5.2	T23G5.2	Higher in gld-1 RNAi
AGIWUR43105	2.09681	1.66958e-41	4.81148e-44	X	16796087	16803357	+	WBGene00020142	aak-2	T01C8.1	Higher in gld-1 RNAi
AGIWUR13258	1.99633	1.70197e-41	4.89072e-44	IV	4047937	4049448	-	WBGene00003955	pcn-1	W03D2.4	Higher in gld-1 RNAi
AGIWUR44617	2.74351	1.73258e-41	4.9644e-44	I	3682772	3684118	-	WBGene00004272	rab-8	D1037.4	Higher in gld-1 RNAi
AGIWUR41954	2.56738	1.8414e-41	5.26113e-44	II	577839	580593	-	WBGene00021097	cdc-37	W08F4.8	Higher in gld-1 RNAi
AGIWUR35722	2.99957	1.89408e-41	5.39624e-44	IV	13096958	13098836	-	WBGene00001007	dli-1	C39E9.14	Higher in gld-1 RNAi
AGIWUR40943	2.69316	2.07455e-41	5.8936e-44								Higher in gld-1 RNAi
AGIWUR23557	2.94952	2.09437e-41	5.93307e-44	III	13463163	13464657	+	WBGene00006439	ant-1.1	T27E9.1	Higher in gld-1 RNAi
AGIWUR12327	1.98376	2.15903e-41	6.09896e-44	IV	13786945	13788727	-	WBGene00012888	sas-6	Y45F10D.9	Higher in gld-1 RNAi
AGIWUR31484	1.67626	2.26604e-41	6.38322e-44	I	12728137	12729870	+	WBGene00006889	pfd-3	T06G6.9	Higher in gld-1 RNAi
AGIWUR29527	1.83	2.30507e-41	6.47492e-44	I	14846476	14850137	+	WBGene00009306	maph-1.1	F32A7.5	Higher in gld-1 RNAi
AGIWUR15497	1.55498	2.35708e-41	6.60247e-44	II	8067990	8073372	-	WBGene00011511	gpcp-2	T05H10.7	Higher in gld-1 RNAi
AGIWUR3529	2.46865	2.39716e-41	6.69599e-44	X	6034463	6039496	-	WBGene00002023	hsp-25	C09B8.6	Higher in gld-1 RNAi
AGIWUR8623	3.26232	2.41712e-41	6.71482e-44	V	3579023	3585042	+	WBGene00020696	T22F3.3	T22F3.3	Higher in gld-1 RNAi
AGIWUR39116	1.99331	2.42493e-41	6.71482e-44	I	14720588	14721979	-	WBGene00010579	K05C4.2	K05C4.2	Higher in gld-1 RNAi
AGIWUR14233	2.19854	2.42609e-41	6.71482e-44	IV	12329407	12331054	-	WBGene00006733	ufd-1	F19B6.2	Higher in gld-1 RNAi
AGIWUR24436	2.02696	2.43076e-41	6.71482e-44	IV	1710265	1711127	+	WBGene00019537	K08D12.3	K08D12.3	Higher in gld-1 RNAi
AGIWUR31476	1.55091	2.52976e-41	6.96902e-44	V	12192273	12194445	+	WBGene00004384	rnp-1	ZK863.7	Higher in gld-1 RNAi
AGIWUR6945	2.5652	2.54772e-41	6.98878e-44	V	8301490	8302580	-	WBGene00004766	sel-9	W02D7.7	Higher in gld-1 RNAi
AGIWUR14640	3.26165	2.55091e-41	6.98878e-44	IV	3295135	3297225	+	WBGene00021088	W08E12.7	W08E12.7	Higher in gld-1 RNAi
AGIWUR29383	2.46282	2.57269e-41	7.02922e-44	V	9338859	9344218	-	WBGene00019466	tos-1	K07B1.6	Higher in gld-1 RNAi
AGIWUR14027	1.67541	2.70001e-41	7.35697e-44	II	1489930	1500330	-	WBGene00019209	emc-1	H17B01.4	Higher in gld-1 RNAi
AGIWUR34674	4.04113	2.84707e-41	7.73661e-44								Higher in gld-1 RNAi
AGIWUR33849	2.1142	2.8653e-41	7.76505e-44	IV	1710265	1711127	+	WBGene00019537	K08D12.3	K08D12.3	Higher in gld-1 RNAi
AGIWUR37669	1.72626	2.88999e-41	7.80203e-44	III	8358625	8362496	+	WBGene00007008	rfp-1	R05D3.4	Higher in gld-1 RNAi
AGIWUR19577	2.0322	2.89455e-41	7.80203e-44	IV	1710265	1711127	+	WBGene00019537	K08D12.3	K08D12.3	Higher in gld-1 RNAi
AGIWUR10459	2.13115	2.92857e-41	7.85403e-44	V	8629223	8631325	-	WBGene00018294	atg-18	F41E6.13	Higher in gld-1 RNAi
AGIWUR24722	3.40014	2.92955e-41	7.85403e-44	III	13463163	13464657	+	WBGene00006439	ant-1.1	T27E9.1	Higher in gld-1 RNAi
AGIWUR29009	1.77579	2.98708e-41	7.98684e-44	IV	3722886	3725461	-	WBGene00021366	Y37E11AM.2	Y37E11AM.2	Higher in gld-1 RNAi
AGIWUR27298	1.7556	3.0761e-41	8.20293e-44	III	4908960	4910038	-	WBGene00017831	F26F4.12	F26F4.12	Higher in gld-1 RNAi
AGIWUR22886	3.1575	3.15599e-41	8.39358e-44	I	2418450	2420801	-	WBGene00017734	F23C8.5	F23C8.5	Higher in gld-1 RNAi
AGIWUR18711	3.09485	3.22864e-41	8.56402e-44	III	10811906	10816844	-	WBGene00004736	sca-1	K11D9.2	Higher in gld-1 RNAi
AGIWUR4068	2.74378	3.27921e-41	8.66647e-44	I	5428469	5429908	-	WBGene00000230	atp-3	F27C1.7	Higher in gld-1 RNAi
AGIWUR11083	2.32091	3.28459e-41	8.66647e-44	II	13670633	13694787	-	WBGene00012999	rpoa-1	Y48E1A.1	Higher in gld-1 RNAi
AGIWUR20329	2.12797	3.35377e-41	8.82572e-44	II	5474373	5475475	+	WBGene00018961	mrps-16	F56D1.3	Higher in gld-1 RNAi
AGIWUR18626	3.11169	3.47783e-41	9.12816e-44	IV	6294234	6295219	+	WBGene00001853	hil-2	Y73B6BL.9	Higher in gld-1 RNAi
AGIWUR5146	1.53928	3.48963e-41	9.13517e-44	II	6490158	6491340	+	WBGene00004702	rsp-5	T28D9.2	Higher in gld-1 RNAi
AGIWUR14998	2.84679	3.51901e-41	9.18802e-44	II	8185443	8187601	+	WBGene00000377	cct-1	T05C12.7	Higher in gld-1 RNAi
AGIWUR21578	3.19969	3.67684e-41	9.5751e-44	I	2418450	2420801	-	WBGene00017734	F23C8.5	F23C8.5	Higher in gld-1 RNAi
AGIWUR8443	2.77657	3.93599e-41	1.02234e-43	II	7597545	7598752	-	WBGene00019941	pgam-5	R07G3.5	Higher in gld-1 RNAi
AGIWUR37236	2.69201	4.30355e-41	1.11491e-43	II	5712351	5714823	-	WBGene00015943	tiar-1	C18A3.5	Higher in gld-1 RNAi
AGIWUR33257	1.94978	4.36072e-41	1.1268e-43	II	14390718	14407905	+	WBGene00009180	nurf-1	F26H11.2	Higher in gld-1 RNAi
AGIWUR12114	2.96837	4.48868e-41	1.15688e-43	V	4754313	4755469	+	WBGene00001855	hil-4	C18G1.5	Higher in gld-1 RNAi
AGIWUR25234	2.19927	4.55775e-41	1.17166e-43	III	13768541	13771242	-	WBGene00000875	cyk-4	K08E3.6	Higher in gld-1 RNAi
AGIWUR18419	1.62569	4.59919e-41	1.17928e-43	I	8813761	8814979	+	WBGene00009454	F36A2.7	F36A2.7	Higher in gld-1 RNAi
AGIWUR14334	1.87765	5.17268e-41	1.32293e-43	I	11222326	11224400	+	WBGene00013178	Y53H1A.2	Y53H1A.2	Higher in gld-1 RNAi
AGIWUR12095	3.18299	5.46843e-41	1.39501e-43	I	2418450	2420801	-	WBGene00017734	F23C8.5	F23C8.5	Higher in gld-1 RNAi
AGIWUR12773	3.20557	5.48484e-41	1.39563e-43	I	2418450	2420801	-	WBGene00017734	F23C8.5	F23C8.5	Higher in gld-1 RNAi
AGIWUR14605	2.39894	5.57623e-41	1.41529e-43	IV	1567921	1595824	-	WBGene00003794	npp-8	Y41D4B.19	Higher in gld-1 RNAi
AGIWUR8639	2.29294	5.61147e-41	1.42062e-43	V	4890429	4891422	+	WBGene00020588	T19H12.2	T19H12.2	Higher in gld-1 RNAi
AGIWUR5128	2.49076	6.17212e-41	1.55862e-43	II	7781566	7783354	+	WBGene00015515	spdl-1	C06A8.5	Higher in gld-1 RNAi
AGIWUR37983	1.67278	6.18841e-41	1.55879e-43	IV	7789847	7791229	-	WBGene00004703	rsp-6	C33H5.12	Higher in gld-1 RNAi
AGIWUR16593	1.55922	6.3626e-41	1.59864e-43	IV	461292	481167	-	WBGene00019774	M04G7.3	M04G7.3	Higher in gld-1 RNAi
AGIWUR16836	1.99863	6.42572e-41	1.61046e-43	III	6959110	6962027	-	WBGene00004462	rpn-6.1	F57B9.10	Higher in gld-1 RNAi
AGIWUR8312	2.93261	6.65487e-41	1.66372e-43	I	8606404	8608631	-	WBGene00009664	idha-1	F43G9.1	Higher in gld-1 RNAi	YES
AGIWUR29236	2.31596	6.69552e-41	1.66971e-43	X	2940872	2945481	+	WBGene00022199	pfk-1.1	Y71H10A.1	Higher in gld-1 RNAi
AGIWUR13224	3.18004	7.90543e-41	1.96653e-43	III	10811906	10816844	-	WBGene00004736	sca-1	K11D9.2	Higher in gld-1 RNAi
AGIWUR38899	1.74832	8.08198e-41	2.00545e-43	II	10869196	10870827	+	WBGene00000293	cap-2	M106.5	Higher in gld-1 RNAi
AGIWUR6026	2.91108	8.24841e-41	2.03864e-43	II	580602	582014	+	WBGene00021093	W08F4.3	W08F4.3	Higher in gld-1 RNAi
AGIWUR32116	3.14062	8.27516e-41	2.03864e-43	III	10811906	10816844	-	WBGene00004736	sca-1	K11D9.2	Higher in gld-1 RNAi
AGIWUR30038	1.41888	8.27688e-41	2.03864e-43	IV	5649533	5651079	+	WBGene00000817	csn-5	B0547.1	Higher in gld-1 RNAi
AGIWUR11973	1.62247	8.40272e-41	2.06455e-43	III	10314490	10318162	-	WBGene00006785	unc-50	T07A5.2	Higher in gld-1 RNAi
AGIWUR37928	1.62928	8.62963e-41	2.11003e-43	IV	13096958	13098836	-	WBGene00001007	dli-1	C39E9.14	Higher in gld-1 RNAi
AGIWUR24615	3.69411	8.63001e-41	2.11003e-43								Higher in gld-1 RNAi
AGIWUR21683	1.73833	8.8798e-41	2.1658e-43	I	7926623	7934577	-	WBGene00003777	nmy-2	F20G4.3	Higher in gld-1 RNAi
AGIWUR6229	2.94242	8.92958e-41	2.17265e-43	IV	359204	376062	-	WBGene00022048	fln-1	Y66H1B.2	Higher in gld-1 RNAi
AGIWUR18501	2.02484	1.02384e-40	2.48506e-43	II	6594382	6598080	-	WBGene00001026	dnj-8	C56C10.13	Higher in gld-1 RNAi
AGIWUR8777	3.06629	1.03923e-40	2.5163e-43	X	8789456	8790621	+	WBGene00006764	unc-27	ZK721.2	Higher in gld-1 RNAi
AGIWUR12306	1.65013	1.04181e-40	2.51645e-43	X	13949114	13956261	+	WBGene00000105	alg-1	F48F7.1	Higher in gld-1 RNAi	YES
AGIWUR23541	1.3091	1.16347e-40	2.80355e-43	III	9626532	9629154	-	WBGene00006540	tbg-1	F58A4.8	Higher in gld-1 RNAi
AGIWUR42063	1.56711	1.1999e-40	2.88404e-43	III	10866870	10868727	-	WBGene00000475	cey-4	Y39A1C.3	Higher in gld-1 RNAi	YES
AGIWUR39865	2.73285	1.20265e-40	2.88404e-43	V	14829177	14847413	-	WBGene00004336	ret-1	W06A7.3	Higher in gld-1 RNAi
AGIWUR6589	1.46152	1.25647e-40	3.00592e-43	I	1832897	1834764	+	WBGene00016907	C53H9.2	C53H9.2	Higher in gld-1 RNAi
AGIWUR4958	2.13869	1.2865e-40	3.06453e-43	I	96544	108223	-	WBGene00021681	Y48G1C.8	Y48G1C.8	Higher in gld-1 RNAi
AGIWUR36365	2.03395	1.2871e-40	3.06453e-43	I	2420803	2421816	-	WBGene00017735	did-2	F23C8.6	Higher in gld-1 RNAi
AGIWUR25642	1.86559	1.29561e-40	3.07746e-43	II	8934382	8939033	+	WBGene00011885	T21B10.3	T21B10.3	Higher in gld-1 RNAi
AGIWUR35243	2.64498	1.38103e-40	3.27258e-43	V	6594194	6599208	+	WBGene00001829	hcp-1	ZK1055.1	Higher in gld-1 RNAi
AGIWUR40601	2.47168	1.47736e-40	3.49258e-43	III	10811906	10816844	-	WBGene00004736	sca-1	K11D9.2	Higher in gld-1 RNAi
AGIWUR39883	1.97531	1.54308e-40	3.63934e-43								Higher in gld-1 RNAi
AGIWUR42145	1.26018	1.55777e-40	3.66534e-43								Higher in gld-1 RNAi
AGIWUR13018	2.24066	1.57301e-40	3.69251e-43	X	8287261	8294514	+	WBGene00017419	F13B9.1	F13B9.1	Higher in gld-1 RNAi
AGIWUR44741	2.81137	1.60361e-40	3.75552e-43	III	13344917	13346866	+	WBGene00009952	acaa-2	F53A2.7	Higher in gld-1 RNAi
AGIWUR12804	3.18499	1.65538e-40	3.86771e-43	III	10811906	10816844	-	WBGene00004736	sca-1	K11D9.2	Higher in gld-1 RNAi
AGIWUR36702	1.78232	1.76067e-40	4.10413e-43	III	4152054	4152915	+	WBGene00007630	har-1	C16C10.11	Higher in gld-1 RNAi
AGIWUR14521	1.73956	1.78385e-40	4.14849e-43	IV	9019175	9020940	-	WBGene00008281	C53D6.4	C53D6.4	Higher in gld-1 RNAi
AGIWUR21994	3.15105	1.86698e-40	4.33175e-43	X	6408470	6410359	-	WBGene00003495	mup-2	T22E5.5	Higher in gld-1 RNAi
AGIWUR7623	2.96176	1.88211e-40	4.35673e-43	IV	1710265	1711127	+	WBGene00019537	K08D12.3	K08D12.3	Higher in gld-1 RNAi
AGIWUR6104	2.53653	1.91167e-40	4.41495e-43	X	6034463	6039496	-	WBGene00002023	hsp-25	C09B8.6	Higher in gld-1 RNAi
AGIWUR31089	3.0726	2.02032e-40	4.65512e-43	V	10350471	10352978	-	WBGene00010627	K07C5.4	K07C5.4	Higher in gld-1 RNAi
AGIWUR18123	1.96482	2.18113e-40	5.01409e-43	I	4193241	4203303	+	WBGene00015974	C18E3.5	C18E3.5	Higher in gld-1 RNAi
AGIWUR40185	1.78294	2.19182e-40	5.01805e-43	III	5368967	5371274	-	WBGene00021312	szy-2	Y32H12A.4	Higher in gld-1 RNAi
AGIWUR3359	2.08331	2.19289e-40	5.01805e-43	II	5765618	5772084	+	WBGene00002053	ifb-1	F10C1.2	Higher in gld-1 RNAi
AGIWUR32192	3.19876	2.21514e-40	5.05739e-43	V	20267377	20269711	-	WBGene00013766	prmt-1	Y113G7B.17	Higher in gld-1 RNAi
AGIWUR34624	2.24653	2.23396e-40	5.08874e-43	III	9225374	9228786	-	WBGene00004391	rnr-1	T23G5.1	Higher in gld-1 RNAi
AGIWUR10155	3.14385	2.2726e-40	5.165e-43	III	13343574	13344616	+	WBGene00002059	ife-1	F53A2.6	Higher in gld-1 RNAi
AGIWUR22264	3.13027	2.27884e-40	5.16744e-43	III	10811906	10816844	-	WBGene00004736	sca-1	K11D9.2	Higher in gld-1 RNAi
AGIWUR12216	1.75056	2.70888e-40	6.12868e-43	III	3400644	3404479	-	WBGene00003795	npp-9	F59A2.1	Higher in gld-1 RNAi
AGIWUR11812	2.27113	2.71659e-40	6.13225e-43	X	10897678	10900114	-	WBGene00009812	suca-1	F47B10.1	Higher in gld-1 RNAi
AGIWUR43153	1.77119	2.80553e-40	6.31875e-43	II	8034250	8035767	-	WBGene00004723	sap-49	C08B11.5	Higher in gld-1 RNAi
AGIWUR44865	2.71184	2.8478e-40	6.39955e-43								Higher in gld-1 RNAi
AGIWUR25595	1.56054	3.08156e-40	6.90934e-43								Higher in gld-1 RNAi
AGIWUR31393	2.44633	3.14028e-40	7.02523e-43	I	8762986	8765633	+	WBGene00003052	lmn-1	DY3.2	Higher in gld-1 RNAi
AGIWUR4187	2.53384	3.29478e-40	7.35441e-43	V	6511588	6515240	-	WBGene00001073	dpy-11	F46E10.9	Higher in gld-1 RNAi
AGIWUR40736	1.58345	3.30675e-40	7.36469e-43	II	6490158	6491340	+	WBGene00004702	rsp-5	T28D9.2	Higher in gld-1 RNAi
AGIWUR28507	2.94103	3.35652e-40	7.45893e-43	II	5387411	5388830	-	WBGene00004701	rsp-4	EEED8.7	Higher in gld-1 RNAi
AGIWUR13751	2.74676	3.49254e-40	7.74398e-43	V	10350471	10352978	-	WBGene00010627	K07C5.4	K07C5.4	Higher in gld-1 RNAi
AGIWUR11096	2.78846	3.76441e-40	8.32833e-43	I	7376604	7383197	-	WBGene00006754	unc-15	F07A5.7	Higher in gld-1 RNAi
AGIWUR14997	2.19957	3.83187e-40	8.45888e-43	I	4771348	4773673	-	WBGene00019770	M04F3.4	M04F3.4	Higher in gld-1 RNAi
AGIWUR16170	2.80709	3.88461e-40	8.55641e-43	X	11968034	12021212	+	WBGene00012158	ucr-2.1	VW06B3R.1	Higher in gld-1 RNAi
AGIWUR2414	2.85017	3.98654e-40	8.76163e-43	V	4754313	4755469	+	WBGene00001855	hil-4	C18G1.5	Higher in gld-1 RNAi
AGIWUR25115	3.08171	4.13289e-40	9.05978e-43	III	5874672	5876625	-	WBGene00017166	aldo-2	F01F1.12	Higher in gld-1 RNAi	YES
AGIWUR3161	2.35911	4.14032e-40	9.05978e-43	IV	9995472	9999032	-	WBGene00008149	pyp-1	C47E12.4	Higher in gld-1 RNAi
AGIWUR41353	2.13388	4.16855e-40	9.10164e-43								Higher in gld-1 RNAi
AGIWUR20733	2.06631	4.19178e-40	9.13242e-43	I	93024	94884	+	WBGene00021676	Y48G1C.1	Y48G1C.1	Higher in gld-1 RNAi
AGIWUR22576	2.92279	4.53142e-40	9.85091e-43	III	10866870	10868727	-	WBGene00000475	cey-4	Y39A1C.3	Higher in gld-1 RNAi	YES
AGIWUR38302	1.89681	4.55423e-40	9.87903e-43	II	5036561	5040196	-	WBGene00018017	golg-2	F33G12.5	Higher in gld-1 RNAi
AGIWUR26140	1.80803	4.87067e-40	1.05426e-42	III	9747432	9748852	+	WBGene00000405	cdk-1	T05G5.3	Higher in gld-1 RNAi
AGIWUR23451	2.40855	4.8981e-40	1.05791e-42	IV	4679018	4685168	+	WBGene00020678	T22B11.4	T22B11.4	Higher in gld-1 RNAi
AGIWUR12482	1.55525	4.98985e-40	1.0754e-42	II	9358531	9369098	+	WBGene00003196	mel-11	C06C3.1	Higher in gld-1 RNAi
AGIWUR9833	2.45266	5.07685e-40	1.0918e-42								Higher in gld-1 RNAi
AGIWUR41694	2.00203	5.15262e-40	1.10571e-42	III	909957	910589	-	WBGene00000263	F23H11.5	F23H11.5	Higher in gld-1 RNAi
AGIWUR36572	3.47808	5.31943e-40	1.13906e-42	IV	11146940	11149504	-	WBGene00008505	F01G4.6	F01G4.6	Higher in gld-1 RNAi
AGIWUR7795	2.71511	5.35173e-40	1.14353e-42	I	15005603	15013904	-	WBGene00009368	pole-1	F33H2.5	Higher in gld-1 RNAi
AGIWUR33037	1.4691	5.45623e-40	1.16338e-42	I	1832897	1834764	+	WBGene00016907	C53H9.2	C53H9.2	Higher in gld-1 RNAi
AGIWUR1211	2.27532	5.49524e-40	1.1692e-42	II	10918706	10920202	+	WBGene00006530	tba-4	F44F4.11	Higher in gld-1 RNAi
AGIWUR36619	1.68953	5.54076e-40	1.17638e-42	I	7926623	7934577	-	WBGene00003777	nmy-2	F20G4.3	Higher in gld-1 RNAi
AGIWUR24927	1.78451	5.66291e-40	1.19977e-42	V	13152894	13176111	+	WBGene00011647	noca-1	T09E8.1	Higher in gld-1 RNAi
AGIWUR35032	2.34791	6.08965e-40	1.28745e-42	II	12726963	12736910	-	WBGene00012896	snrp-200	Y46G5A.4	Higher in gld-1 RNAi
AGIWUR3146	2.34571	6.41811e-40	1.35403e-42	III	8161449	8163383	-	WBGene00016803	bath-42	C50C3.8	Higher in gld-1 RNAi
AGIWUR16225	1.76148	6.45554e-40	1.35906e-42	III	2608017	2618856	+	WBGene00022195	Y71H2B.5	Y71H2B.5	Higher in gld-1 RNAi
AGIWUR18203	1.98256	6.6428e-40	1.39555e-42	II	11547481	11549313	+	WBGene00010052	F54D5.7	F54D5.7	Higher in gld-1 RNAi
AGIWUR28026	2.07693	7.23925e-40	1.51766e-42	III	9699876	9710268	+	WBGene00006579	tlk-1	C07A9.3	Higher in gld-1 RNAi
AGIWUR9817	3.20553	7.30942e-40	1.52917e-42	I	2418450	2420801	-	WBGene00017734	F23C8.5	F23C8.5	Higher in gld-1 RNAi
AGIWUR32561	2.47602	7.83547e-40	1.6358e-42	X	3089496	3092457	+	WBGene00018701	pccb-1	F52E4.1	Higher in gld-1 RNAi
AGIWUR20784	1.541	8.30215e-40	1.72961e-42	III	10090862	10098081	-	WBGene00011815	bath-43	T16H12.5	Higher in gld-1 RNAi
AGIWUR38439	1.57841	8.66071e-40	1.80056e-42	III	10866870	10868727	-	WBGene00000475	cey-4	Y39A1C.3	Higher in gld-1 RNAi	YES
AGIWUR24873	1.73512	8.86394e-40	1.83899e-42	III	4152054	4152915	+	WBGene00007630	har-1	C16C10.11	Higher in gld-1 RNAi
AGIWUR31691	3.08677	9.53545e-40	1.97421e-42	III	5874672	5876625	-	WBGene00017166	aldo-2	F01F1.12	Higher in gld-1 RNAi	YES
AGIWUR18840	1.64416	9.6197e-40	1.986e-42	II	9358531	9369098	+	WBGene00003196	mel-11	C06C3.1	Higher in gld-1 RNAi
AGIWUR12952	1.81836	9.63208e-40	1.986e-42	X	4709772	4711744	-	WBGene00001032	dnj-14	K02G10.8	Higher in gld-1 RNAi
AGIWUR20788	1.5693	9.8486e-40	2.02646e-42	II	1412409	1420150	+	WBGene00021783	Y51H7C.5	Y51H7C.5	Higher in gld-1 RNAi
AGIWUR35413	2.17898	1.01621e-39	2.08667e-42	I	9850020	9851791	-	WBGene00010730	ensa-1	K10C3.2	Higher in gld-1 RNAi
AGIWUR21725	2.16829	1.04058e-39	2.13233e-42	II	8896841	8908666	+	WBGene00002251	lat-1	B0457.1	Higher in gld-1 RNAi
AGIWUR20116	2.39761	1.06439e-39	2.17667e-42	X	3089496	3092457	+	WBGene00018701	pccb-1	F52E4.1	Higher in gld-1 RNAi
AGIWUR15012	1.94279	1.07756e-39	2.19909e-42	III	4332996	4340464	+	WBGene00007135	cdk-12	B0285.1	Higher in gld-1 RNAi
AGIWUR31968	2.40965	1.10258e-39	2.24559e-42	IV	14825679	14826448	+	WBGene00004487	rps-18	Y57G11C.16	Higher in gld-1 RNAi
AGIWUR44580	2.04069	1.22671e-39	2.49331e-42	III	881443	886789	-	WBGene00020762	zer-1	T24C4.6	Higher in gld-1 RNAi
AGIWUR25840	1.75396	1.24456e-39	2.52107e-42	III	9747432	9748852	+	WBGene00000405	cdk-1	T05G5.3	Higher in gld-1 RNAi
AGIWUR35752	3.13232	1.24541e-39	2.52107e-42	V	20267377	20269711	-	WBGene00013766	prmt-1	Y113G7B.17	Higher in gld-1 RNAi
AGIWUR12787	2.39356	1.24868e-39	2.52258e-42	X	3089496	3092457	+	WBGene00018701	pccb-1	F52E4.1	Higher in gld-1 RNAi
AGIWUR43826	2.9618	1.31953e-39	2.66035e-42	X	11271184	11275482	+	WBGene00002050	ifa-1	F38B2.1	Higher in gld-1 RNAi
AGIWUR30280	1.96507	1.33629e-39	2.68871e-42	III	10318939	10320021	+	WBGene00006802	unc-69	T07A5.6	Higher in gld-1 RNAi
AGIWUR5350	3.34069	1.35597e-39	2.72284e-42	III	7085197	7087741	-	WBGene00022738	ZK418.9	ZK418.9	Higher in gld-1 RNAi
AGIWUR17564	1.3593	1.38539e-39	2.77632e-42								Higher in gld-1 RNAi
AGIWUR28114	1.49745	1.39472e-39	2.78707e-42	X	9529533	9536631	+	WBGene00007409	C07B5.4	C07B5.4	Higher in gld-1 RNAi
AGIWUR16750	1.10075	1.39632e-39	2.78707e-42	II	7599657	7608014	+	WBGene00019940	npp-21	R07G3.3	Higher in gld-1 RNAi
AGIWUR25966	2.54647	1.62759e-39	3.24221e-42	III	1062793	1076555	-	WBGene00006697	uaf-1	Y92C3B.2	Higher in gld-1 RNAi
AGIWUR1229	1.8511	1.66464e-39	3.30942e-42	IV	4047937	4049448	-	WBGene00003955	pcn-1	W03D2.4	Higher in gld-1 RNAi
AGIWUR27807	1.48434	1.6771e-39	3.32757e-42	I	1832897	1834764	+	WBGene00016907	C53H9.2	C53H9.2	Higher in gld-1 RNAi
AGIWUR1669	2.35048	1.74457e-39	3.4546e-42	X	3408664	3411683	-	WBGene00006810	unc-78	C04F6.4	Higher in gld-1 RNAi
AGIWUR10748	2.89357	1.76733e-39	3.49274e-42	II	6972712	6973892	-	WBGene00004930	sod-1	C15F1.7	Higher in gld-1 RNAi
AGIWUR5155	1.64214	1.84856e-39	3.64318e-42	II	6490158	6491340	+	WBGene00004702	rsp-5	T28D9.2	Higher in gld-1 RNAi
AGIWUR38905	1.5043	1.85074e-39	3.64318e-42	II	14869944	14883054	+	WBGene00011044	R05H10.3	R05H10.3	Higher in gld-1 RNAi
AGIWUR27732	1.98215	1.87817e-39	3.68992e-42	II	11846508	11854743	-	WBGene00000528	clh-1	T27D12.2	Higher in gld-1 RNAi
AGIWUR15757	3.00509	1.8841e-39	3.69432e-42	II	11728949	11731226	+	WBGene00000114	alh-8	F13D12.4	Higher in gld-1 RNAi
AGIWUR15149	2.81959	1.91409e-39	3.74578e-42								Higher in gld-1 RNAi
AGIWUR10116	2.0858	1.93209e-39	3.77361e-42	V	17910304	17917241	+	WBGene00007395	dcar-1	C06H5.7	Higher in gld-1 RNAi
AGIWUR24196	2.01941	2.05906e-39	4.01377e-42	III	6198902	6202594	+	WBGene00004459	rpn-2	C23G10.4	Higher in gld-1 RNAi
AGIWUR41674	1.40341	2.09209e-39	4.07022e-42	IV	4042575	4047786	+	WBGene00018064	cdc-73	F35F11.1	Higher in gld-1 RNAi
AGIWUR29505	1.40492	2.10676e-39	4.09079e-42								Higher in gld-1 RNAi
AGIWUR17747	2.02448	2.29786e-39	4.45322e-42	III	727211	752426	-	WBGene00003936	pat-12	T17H7.4	Higher in gld-1 RNAi
AGIWUR10807	1.47842	2.34003e-39	4.52617e-42	IV	7553532	7554488	-	WBGene00018637	F49E8.6	F49E8.6	Higher in gld-1 RNAi
AGIWUR44469	2.18138	2.36941e-39	4.57415e-42								Higher in gld-1 RNAi
AGIWUR34853	2.79366	2.40894e-39	4.64151e-42	I	7376604	7383197	-	WBGene00006754	unc-15	F07A5.7	Higher in gld-1 RNAi
AGIWUR33458	1.50174	2.51882e-39	4.84388e-42	V	10733931	10736892	-	WBGene00003405	mre-11	ZC302.1	Higher in gld-1 RNAi
AGIWUR43561	2.81704	2.60031e-39	4.991e-42	V	14829177	14847413	-	WBGene00004336	ret-1	W06A7.3	Higher in gld-1 RNAi
AGIWUR23619	2.83355	2.73668e-39	5.24269e-42	II	6972712	6973892	-	WBGene00004930	sod-1	C15F1.7	Higher in gld-1 RNAi
AGIWUR29181	2.10631	2.82785e-39	5.40698e-42	IV	2384013	2388089	+	WBGene00021421	Y38F2AR.3	Y38F2AR.3	Higher in gld-1 RNAi
AGIWUR40352	1.85746	2.96084e-39	5.65046e-42	I	1842445	1843227	+	WBGene00001309	emr-1	M01D7.6	Higher in gld-1 RNAi
AGIWUR27667	1.7679	3.02858e-39	5.76873e-42	IV	5966656	6004857	+	WBGene00006780	unc-44	B0350.2	Higher in gld-1 RNAi
AGIWUR18058	3.07416	3.0612e-39	5.81977e-42	III	5874672	5876625	-	WBGene00017166	aldo-2	F01F1.12	Higher in gld-1 RNAi	YES
AGIWUR18169	1.80713	3.17873e-39	6.03175e-42	II	14647325	14666943	-	WBGene00006787	unc-52	ZC101.2	Higher in gld-1 RNAi
AGIWUR17088	1.63606	3.26455e-39	6.18285e-42	III	1081402	1095073	+	WBGene00003917	par-2	F58B6.3	Higher in gld-1 RNAi
AGIWUR28508	2.31339	3.46835e-39	6.55643e-42	I	12002552	12004997	-	WBGene00013137	Y53C10A.6	Y53C10A.6	Higher in gld-1 RNAi
AGIWUR34759	2.85077	3.47738e-39	6.56109e-42	II	11728949	11731226	+	WBGene00000114	alh-8	F13D12.4	Higher in gld-1 RNAi
AGIWUR9048	2.30124	3.63434e-39	6.84433e-42	IV	3399672	3403904	+	WBGene00015413	pdhb-1	C04C3.3	Higher in gld-1 RNAi
AGIWUR23843	1.41044	3.70322e-39	6.96095e-42	II	8144762	8147236	+	WBGene00008639	F10B5.2	F10B5.2	Higher in gld-1 RNAi
AGIWUR42900	2.87698	3.89048e-39	7.29922e-42	II	6972712	6973892	-	WBGene00004930	sod-1	C15F1.7	Higher in gld-1 RNAi
AGIWUR19543	3.24205	3.93646e-39	7.37166e-42	II	6587577	6588679	-	WBGene00002045	icd-1	C56C10.8	Higher in gld-1 RNAi
AGIWUR4438	2.51088	3.96366e-39	7.40872e-42	X	3117439	3127073	-	WBGene00004951	spc-1	K10B3.10	Higher in gld-1 RNAi
AGIWUR15450	2.63755	4.09069e-39	7.63189e-42	I	4137134	4140634	-	WBGene00017088	akir-1	E01A2.6	Higher in gld-1 RNAi
AGIWUR30814	1.67071	4.21692e-39	7.85273e-42	I	14807467	14815725	+	WBGene00004889	smp-1	Y54E5B.1	Higher in gld-1 RNAi
AGIWUR29296	2.99676	4.23572e-39	7.87308e-42	II	11728949	11731226	+	WBGene00000114	alh-8	F13D12.4	Higher in gld-1 RNAi
AGIWUR36713	2.45869	4.34197e-39	8.0556e-42	V	1373120	1383254	-	WBGene00022286	rga-4	Y75B7AL.4	Higher in gld-1 RNAi
AGIWUR12334	2.98246	4.38709e-39	8.12424e-42	X	2864211	2865683	+	WBGene00018744	F53B3.6	F53B3.6	Higher in gld-1 RNAi
AGIWUR13115	2.47858	4.47805e-39	8.27737e-42	V	1872246	1875526	+	WBGene00020391	cct-7	T10B5.5	Higher in gld-1 RNAi
AGIWUR27254	1.92806	4.56768e-39	8.42745e-42	V	17845739	17855989	-	WBGene00013340	tcc-1	Y59A8A.3	Higher in gld-1 RNAi	YES
AGIWUR21755	2.8326	4.72449e-39	8.70072e-42	II	6972712	6973892	-	WBGene00004930	sod-1	C15F1.7	Higher in gld-1 RNAi
AGIWUR18279	2.72761	4.74492e-39	8.72228e-42	IV	2389445	2390386	+	WBGene00021420	trap-3	Y38F2AR.2	Higher in gld-1 RNAi
AGIWUR15729	1.74309	4.75863e-39	8.73142e-42	IV	12677398	12684378	-	WBGene00011939	prmt-9	T23B5.1	Higher in gld-1 RNAi
AGIWUR30435	2.58665	4.77665e-39	8.74844e-42	X	6034463	6039496	-	WBGene00002023	hsp-25	C09B8.6	Higher in gld-1 RNAi
AGIWUR43792	2.00242	4.91767e-39	8.99025e-42	V	3704988	3712796	+	WBGene00003025	lin-40	T27C4.4	Higher in gld-1 RNAi
AGIWUR12436	2.38399	5.04932e-39	9.21408e-42	III	11372886	11377980	-	WBGene00001077	dpy-18	Y47D3B.10	Higher in gld-1 RNAi
AGIWUR30109	1.3747	5.21815e-39	9.50482e-42	V	14421566	14422618	-	WBGene00003922	pas-1	C15H11.7	Higher in gld-1 RNAi
AGIWUR41107	2.08706	5.48712e-39	9.97658e-42	I	4132500	4135239	+	WBGene00017085	E01A2.2	E01A2.2	Higher in gld-1 RNAi
AGIWUR26242	2.91588	5.73463e-39	1.04077e-41	V	15186582	15187787	-	WBGene00000883	cyn-7	Y75B12B.2	Higher in gld-1 RNAi
AGIWUR37042	1.99152	5.94671e-39	1.0773e-41	X	3772763	3778080	+	WBGene00018533	F47B7.2	F47B7.2	Higher in gld-1 RNAi
AGIWUR11721	1.89527	5.97132e-39	1.07981e-41	II	6835021	6847906	+	WBGene00001194	egl-27	C04A2.3	Higher in gld-1 RNAi
AGIWUR13469	1.35101	6.07777e-39	1.09707e-41	III	1570306	1576638	+	WBGene00022051	rep-1	Y67D2.1	Higher in gld-1 RNAi
AGIWUR41283	3.76468	6.2091e-39	1.11876e-41	V	2030619	2031475	-	WBGene00001857	hil-6	F59A7.4	Higher in gld-1 RNAi
AGIWUR16940	2.84855	6.25714e-39	1.12538e-41	II	7597545	7598752	-	WBGene00019941	pgam-5	R07G3.5	Higher in gld-1 RNAi
AGIWUR8756	1.72006	6.33112e-39	1.13665e-41	III	4152054	4152915	+	WBGene00007630	har-1	C16C10.11	Higher in gld-1 RNAi
AGIWUR30485	2.24843	6.43591e-39	1.15339e-41	I	511052	519800	-	WBGene00022037	acs-13	Y65B4BL.5	Higher in gld-1 RNAi
AGIWUR2216	1.76211	6.47656e-39	1.1586e-41	II	11049144	11049913	-	WBGene00009353	sdhd-1	F33A8.5	Higher in gld-1 RNAi
AGIWUR36290	1.51772	6.74487e-39	1.20444e-41	II	700482	701125	-	WBGene00020181	T02H6.11	T02H6.11	Higher in gld-1 RNAi
AGIWUR41132	1.96775	6.79659e-39	1.21151e-41	II	232852	237821	-	WBGene00021546	laat-1	Y43H11AL.2	Higher in gld-1 RNAi
AGIWUR42269	2.59419	6.85903e-39	1.22047e-41	X	6034463	6039496	-	WBGene00002023	hsp-25	C09B8.6	Higher in gld-1 RNAi
AGIWUR35630	2.06052	7.1988e-39	1.27865e-41	IV	6329578	6333554	+	WBGene00004783	seu-1	Y73B6BL.5	Higher in gld-1 RNAi
AGIWUR10954	2.00017	7.29099e-39	1.29273e-41	III	5018645	5021118	+	WBGene00020094	wip-1	R144.4	Higher in gld-1 RNAi
AGIWUR32914	2.00064	7.47583e-39	1.32316e-41	V	1276420	1285700	-	WBGene00004053	tank-1	ZK1005.1	Higher in gld-1 RNAi
AGIWUR38087	2.1532	7.81453e-39	1.38066e-41	I	2489976	2497371	+	WBGene00021277	Y23H5B.6	Y23H5B.6	Higher in gld-1 RNAi
AGIWUR23705	1.57414	7.90165e-39	1.39359e-41	IV	4386630	4388878	+	WBGene00021286	tald-1	Y24D9A.8	Higher in gld-1 RNAi
AGIWUR34384	2.54963	8.00285e-39	1.40895e-41	III	8161449	8163383	-	WBGene00016803	bath-42	C50C3.8	Higher in gld-1 RNAi
AGIWUR20179	1.57969	8.08035e-39	1.4201e-41	IV	12123155	12124807	+	WBGene00000122	aly-3	M18.7	Higher in gld-1 RNAi
AGIWUR36200	2.04871	8.20361e-39	1.43923e-41	IV	1710265	1711127	+	WBGene00019537	K08D12.3	K08D12.3	Higher in gld-1 RNAi
AGIWUR37066	1.68238	8.42817e-39	1.47604e-41	V	12498213	12503738	+	WBGene00012245	W04D2.6	W04D2.6	Higher in gld-1 RNAi
AGIWUR41853	3.02642	9.01464e-39	1.57599e-41	II	9350648	9352801	-	WBGene00006433	sdhb-1	F42A8.2	Higher in gld-1 RNAi
AGIWUR43260	2.27674	9.10085e-39	1.58828e-41	II	2053919	2059072	-	WBGene00017210	F07E5.5	F07E5.5	Higher in gld-1 RNAi
AGIWUR20265	1.84022	9.15514e-39	1.59497e-41	V	12284060	12288615	-	WBGene00010096	rskd-1	F55C5.7	Higher in gld-1 RNAi
AGIWUR6932	1.60316	9.2052e-39	1.6009e-41	III	909957	910589	-	WBGene00000263	F23H11.5	F23H11.5	Higher in gld-1 RNAi
AGIWUR35442	2.56561	9.226e-39	1.60174e-41	II	42181	46216	-	WBGene00004504	rpt-4	F23F1.8	Higher in gld-1 RNAi
AGIWUR30	2.0725	9.30096e-39	1.61195e-41	II	11302891	11305683	+	WBGene00011994	samp-1	T24F1.2	Higher in gld-1 RNAi
AGIWUR26838	2.20831	1.00761e-38	1.74327e-41	IV	5649533	5651079	+	WBGene00000817	csn-5	B0547.1	Higher in gld-1 RNAi
AGIWUR26407	2.02995	1.02431e-38	1.7691e-41	IV	10735259	10737177	+	WBGene00000865	cyb-1	ZC168.4	Higher in gld-1 RNAi
AGIWUR34672	1.84942	1.08075e-38	1.86336e-41	III	6873048	6873729	+	WBGene00019381	K04C2.3	K04C2.3	Higher in gld-1 RNAi
AGIWUR22679	1.89453	1.08694e-38	1.8708e-41	I	11323527	11333152	+	WBGene00000410	cdk-9	H25P06.2	Higher in gld-1 RNAi
AGIWUR7208	2.0911	1.09967e-38	1.88947e-41	III	1905962	1939568	+	WBGene00004128	pqn-41	F53A3.4	Higher in gld-1 RNAi
AGIWUR12065	2.90433	1.10455e-38	1.89459e-41	II	6972712	6973892	-	WBGene00004930	sod-1	C15F1.7	Higher in gld-1 RNAi
AGIWUR12260	3.22104	1.14086e-38	1.95353e-41	III	5874672	5876625	-	WBGene00017166	aldo-2	F01F1.12	Higher in gld-1 RNAi	YES
AGIWUR26891	1.38552	1.16171e-38	1.98511e-41								Higher in gld-1 RNAi
AGIWUR18701	2.68443	1.16327e-38	1.98511e-41	I	6317701	6320365	+	WBGene00017816	hrpk-1	F26B1.2	Higher in gld-1 RNAi
AGIWUR37479	1.38283	1.17886e-38	2.00828e-41	V	104826	118188	+	WBGene00018975	F56E10.1	F56E10.1	Higher in gld-1 RNAi
AGIWUR22446	2.87007	1.1913e-38	2.02602e-41								Higher in gld-1 RNAi
AGIWUR5175	2.42808	1.1987e-38	2.03514e-41	V	8301490	8302580	-	WBGene00004766	sel-9	W02D7.7	Higher in gld-1 RNAi
AGIWUR4072	3.28101	1.21584e-38	2.06075e-41	IV	1710265	1711127	+	WBGene00019537	K08D12.3	K08D12.3	Higher in gld-1 RNAi
AGIWUR22113	2.03131	1.26427e-38	2.1392e-41	I	11034057	11038857	-	WBGene00013128	dxbp-1	Y52B11A.9	Higher in gld-1 RNAi
AGIWUR4175	1.98475	1.31001e-38	2.21286e-41	X	10084627	10104252	+	WBGene00012326	W07E11.1	W07E11.1	Higher in gld-1 RNAi
AGIWUR42283	2.98847	1.32367e-38	2.23217e-41	IV	1710265	1711127	+	WBGene00019537	K08D12.3	K08D12.3	Higher in gld-1 RNAi
AGIWUR17254	3.03562	1.33673e-38	2.25039e-41	I	12964674	12966876	-	WBGene00006529	tba-2	C47B2.3	Higher in gld-1 RNAi
AGIWUR29855	-1.21304	1.43408e-38	2.41022e-41	II	8756291	8758723	-	WBGene00001505	fut-1	K08F8.3	Higher in empty vector
AGIWUR2567	2.48997	1.44904e-38	2.43127e-41								Higher in gld-1 RNAi
AGIWUR6346	1.92276	1.45781e-38	2.44189e-41	V	3704988	3712796	+	WBGene00003025	lin-40	T27C4.4	Higher in gld-1 RNAi
AGIWUR35011	1.84505	1.47091e-38	2.45972e-41	I	6780806	6784396	+	WBGene00000871	cye-1	C37A2.4	Higher in gld-1 RNAi	YES
AGIWUR18080	1.51179	1.49615e-38	2.49775e-41	I	13155239	13161508	-	WBGene00009064	F22G12.4	F22G12.4	Higher in gld-1 RNAi
AGIWUR25576	2.44589	1.62196e-38	2.70326e-41	V	9338859	9344218	-	WBGene00019466	tos-1	K07B1.6	Higher in gld-1 RNAi
AGIWUR20237	-1.67016	1.69405e-38	2.81873e-41	IV	6233246	6235666	+	WBGene00019057	F58F9.3	F58F9.3	Higher in empty vector
AGIWUR5821	2.22498	1.80086e-38	2.99146e-41	II	10579366	10579955	+	WBGene00007355	rpb-6	C06A1.5	Higher in gld-1 RNAi
AGIWUR37319	2.18402	1.82346e-38	3.02398e-41	II	10811016	10812188	+	WBGene00011070	R06F6.7	R06F6.7	Higher in gld-1 RNAi
AGIWUR23942	1.95492	1.82661e-38	3.02419e-41	III	10461389	10468051	+	WBGene00000231	atx-2	D2045.1	Higher in gld-1 RNAi	YES
AGIWUR19976	1.64568	1.92178e-38	3.1765e-41	V	11991011	11993767	-	WBGene00000876	cyl-1	C52E4.6	Higher in gld-1 RNAi
AGIWUR19477	1.76962	1.97178e-38	3.25376e-41	II	9971035	9975125	-	WBGene00011276	aakg-5	R53.7	Higher in gld-1 RNAi
AGIWUR20412	1.12532	1.98093e-38	3.26347e-41	IV	4660991	4665204	+	WBGene00017920	jmjd-1.2	F29B9.2	Higher in gld-1 RNAi
AGIWUR16672	2.4408	2.098e-38	3.45065e-41	X	9543670	9560801	+	WBGene00009888	F49E2.5	F49E2.5	Higher in gld-1 RNAi
AGIWUR25721	1.29802	2.14718e-38	3.52575e-41	II	4710277	4713690	+	WBGene00006497	tag-151	F10G7.1	Higher in gld-1 RNAi
AGIWUR9311	1.45248	2.18255e-38	3.57794e-41	I	5342180	5344724	-	WBGene00000150	apm-1	F55A12.7	Higher in gld-1 RNAi
AGIWUR15305	2.10341	2.21927e-38	3.63219e-41	III	11918828	11920237	-	WBGene00000369	ccf-1	Y56A3A.20	Higher in gld-1 RNAi	YES
AGIWUR30952	2.27871	2.2791e-38	3.72402e-41	III	11816569	11819806	+	WBGene00007679	C18D11.1	C18D11.1	Higher in gld-1 RNAi
AGIWUR31169	1.15816	2.32918e-38	3.79964e-41	II	8997827	8999722	+	WBGene00006514	tdp-1	F44G4.4	Higher in gld-1 RNAi
AGIWUR22877	2.60677	2.39754e-38	3.90479e-41	X	13542574	13544599	+	WBGene00000282	cah-4	R01E6.3	Higher in gld-1 RNAi
AGIWUR38240	1.78303	2.43952e-38	3.96669e-41	IV	12096779	12105762	+	WBGene00008685	mon-2	F11A10.4	Higher in gld-1 RNAi
AGIWUR38324	2.3947	2.72882e-38	4.4299e-41	III	7495320	7497832	-	WBGene00000479	cgh-1	C07H6.5	Higher in gld-1 RNAi	YES
AGIWUR30200	3.07089	3.10199e-38	5.02753e-41	X	6408470	6410359	-	WBGene00003495	mup-2	T22E5.5	Higher in gld-1 RNAi
AGIWUR45070	2.74534	3.25004e-38	5.25896e-41	IV	6913536	6917110	+	WBGene00020682	T22D1.3	T22D1.3	Higher in gld-1 RNAi
AGIWUR5685	3.12925	3.29074e-38	5.31623e-41								Higher in gld-1 RNAi
AGIWUR12053	1.74889	3.48435e-38	5.61991e-41	IV	4807426	4809976	-	WBGene00019163	ubxn-6	H06H21.6	Higher in gld-1 RNAi
AGIWUR19971	2.49239	3.58515e-38	5.7732e-41	V	9338859	9344218	-	WBGene00019466	tos-1	K07B1.6	Higher in gld-1 RNAi
AGIWUR24337	1.7181	3.60908e-38	5.80238e-41	II	10416786	10419237	+	WBGene00008480	eif-2A	E04D5.1	Higher in gld-1 RNAi
AGIWUR30642	1.64795	3.68642e-38	5.91721e-41	II	19538	22169	+	WBGene00015285	gmeb-1	C01B12.2	Higher in gld-1 RNAi
AGIWUR10505	2.32464	3.78417e-38	6.06437e-41	IV	2931403	2936843	+	WBGene00021870	samt-1	Y54G2A.4	Higher in gld-1 RNAi
AGIWUR15433	1.806	3.86213e-38	6.1794e-41								Higher in gld-1 RNAi
AGIWUR22527	1.88408	4.42368e-38	7.06658e-41	III	3175339	3183498	+	WBGene00020102	R148.3	R148.3	Higher in gld-1 RNAi
AGIWUR43919	2.27267	4.56049e-38	7.27351e-41	X	3805084	3805749	+	WBGene00018025	F35A5.2	F35A5.2	Higher in gld-1 RNAi
AGIWUR11459	2.68755	4.62526e-38	7.36507e-41	III	13256878	13262905	+	WBGene00010139	F56A8.3	F56A8.3	Higher in gld-1 RNAi
AGIWUR1281	2.02195	4.68347e-38	7.4459e-41	IV	1710265	1711127	+	WBGene00019537	K08D12.3	K08D12.3	Higher in gld-1 RNAi
AGIWUR37640	1.40834	4.94856e-38	7.85485e-41	I	4980307	4983958	+	WBGene00004900	snf-1	W03G9.1	Higher in gld-1 RNAi
AGIWUR13108	2.30226	5.10923e-38	8.09704e-41	IV	3336927	3338867	-	WBGene00001999	hrp-1	F42A6.7	Higher in gld-1 RNAi
AGIWUR10555	1.94241	5.27854e-38	8.35212e-41	IV	13095762	13097065	+	WBGene00004339	rfc-3	C39E9.13	Higher in gld-1 RNAi
AGIWUR7168	1.07955	5.30772e-38	8.38502e-41	IV	5943981	5946754	-	WBGene00002129	inx-7	K02B2.4	Higher in gld-1 RNAi
AGIWUR17219	1.49565	5.34858e-38	8.43624e-41	I	12728137	12729870	+	WBGene00006889	pfd-3	T06G6.9	Higher in gld-1 RNAi
AGIWUR35421	2.14368	5.42863e-38	8.54902e-41	I	9850020	9851791	-	WBGene00010730	ensa-1	K10C3.2	Higher in gld-1 RNAi
AGIWUR19489	1.51837	5.46462e-38	8.59217e-41	I	12728137	12729870	+	WBGene00006889	pfd-3	T06G6.9	Higher in gld-1 RNAi
AGIWUR20815	1.54957	5.60082e-38	8.7925e-41	IV	794632	795689	-	WBGene00018935	skr-18	F56B3.12	Higher in gld-1 RNAi
AGIWUR36457	1.70664	6.0593e-38	9.49733e-41	III	6276048	6278351	-	WBGene00015978	C18F10.7	C18F10.7	Higher in gld-1 RNAi
AGIWUR15680	2.34434	6.14733e-38	9.62024e-41	II	8185443	8187601	+	WBGene00000377	cct-1	T05C12.7	Higher in gld-1 RNAi
AGIWUR5462	1.9861	6.17807e-38	9.65324e-41	I	4951570	4957667	-	WBGene00001860	him-1	F28B3.7	Higher in gld-1 RNAi
AGIWUR27179	1.51822	6.30367e-38	9.83411e-41	IV	9092217	9094468	-	WBGene00003066	lpl-1	ZC410.7	Higher in gld-1 RNAi
AGIWUR4000	1.64985	6.79167e-38	1.0568e-40	II	6488830	6489761	-	WBGene00004916	snr-3	T28D9.10	Higher in gld-1 RNAi
AGIWUR12280	1.98204	6.80082e-38	1.0568e-40	X	14754026	14756459	+	WBGene00007350	sucl-1	C05G5.4	Higher in gld-1 RNAi
AGIWUR7606	1.97675	6.80577e-38	1.0568e-40	IV	7925298	7926391	-	WBGene00004471	rps-2	C49H3.11	Higher in gld-1 RNAi
AGIWUR27407	1.43886	6.88359e-38	1.06722e-40	II	5387411	5388830	-	WBGene00004701	rsp-4	EEED8.7	Higher in gld-1 RNAi
AGIWUR27572	1.47588	6.96902e-38	1.0788e-40	III	13642420	13643570	-	WBGene00011730	drr-2	T12D8.2	Higher in gld-1 RNAi
AGIWUR9325	1.86863	7.18887e-38	1.11111e-40	II	3934451	3936008	+	WBGene00021191	Y14H12B.1	Y14H12B.1	Higher in gld-1 RNAi
AGIWUR4991	1.73617	7.25098e-38	1.11898e-40	II	8034250	8035767	-	WBGene00004723	sap-49	C08B11.5	Higher in gld-1 RNAi
AGIWUR25445	3.65555	7.87284e-38	1.21307e-40	III	6970026	6972003	-	WBGene00001168	eef-1A.1	F31E3.5	Higher in gld-1 RNAi
AGIWUR33509	1.80847	8.02583e-38	1.23474e-40	III	2782733	2785993	-	WBGene00022185	Y71H2AM.20	Y71H2AM.20	Higher in gld-1 RNAi
AGIWUR7205	1.5227	8.34817e-38	1.28236e-40	V	4617938	4628510	+	WBGene00018812	sumv-2	F54D11.2	Higher in gld-1 RNAi
AGIWUR534	3.18154	8.51843e-38	1.30651e-40	II	11039348	11041206	-	WBGene00000472	cey-1	F33A8.3	Higher in gld-1 RNAi	YES
AGIWUR36393	1.60988	8.826e-38	1.35161e-40	IV	12156838	12164266	+	WBGene00007091	eri-12	B0001.6	Higher in gld-1 RNAi
AGIWUR21702	1.3784	8.97197e-38	1.37186e-40	V	12487266	12493264	+	WBGene00002133	inx-11	W04D2.3	Higher in gld-1 RNAi
AGIWUR13584	2.24553	9.33479e-38	1.42516e-40	IV	7633360	7634657	+	WBGene00004046	plp-1	F45E4.2	Higher in gld-1 RNAi	YES
AGIWUR12575	1.80533	9.40561e-38	1.43378e-40	II	5820712	5823919	+	WBGene00001224	ehs-1	ZK1248.3	Higher in gld-1 RNAi
AGIWUR24662	1.4234	9.4411e-38	1.437e-40	I	8336966	8341826	+	WBGene00007912	C34B7.2	C34B7.2	Higher in gld-1 RNAi
AGIWUR11729	2.39723	9.49987e-38	1.44375e-40	III	11290911	11306145	+	WBGene00004873	smc-3	Y47D3A.26	Higher in gld-1 RNAi
AGIWUR6910	1.79473	9.69085e-38	1.47054e-40	IV	11310972	11312515	+	WBGene00007105	B0035.1	B0035.1	Higher in gld-1 RNAi
AGIWUR2602	2.03012	9.88085e-38	1.4971e-40	III	6959110	6962027	-	WBGene00004462	rpn-6.1	F57B9.10	Higher in gld-1 RNAi
AGIWUR32301	2.72761	1.00866e-37	1.52596e-40								Higher in gld-1 RNAi
AGIWUR31397	2.00725	1.0417e-37	1.57356e-40	V	13963734	13965797	+	WBGene00011195	sao-1	R10D12.14	Higher in gld-1 RNAi
AGIWUR26581	1.83089	1.07405e-37	1.61998e-40	X	17213144	17214929	-	WBGene00020366	acdh-10	T08G2.3	Higher in gld-1 RNAi	YES
AGIWUR25282	2.65635	1.08358e-37	1.6319e-40	III	13463163	13464657	+	WBGene00006439	ant-1.1	T27E9.1	Higher in gld-1 RNAi
AGIWUR43752	2.21702	1.18473e-37	1.78128e-40	V	11601119	11602358	+	WBGene00009388	F35B12.9	F35B12.9	Higher in gld-1 RNAi
AGIWUR43476	1.52138	1.18633e-37	1.78128e-40	II	8022649	8027756	-	WBGene00007433	swsn-7	C08B11.3	Higher in gld-1 RNAi
AGIWUR26029	1.38669	1.1997e-37	1.79864e-40	I	1832897	1834764	+	WBGene00016907	C53H9.2	C53H9.2	Higher in gld-1 RNAi
AGIWUR33085	0.97236	1.27465e-37	1.90816e-40								Higher in gld-1 RNAi
AGIWUR27504	1.82271	1.28156e-37	1.91564e-40	IV	7789847	7791229	-	WBGene00004703	rsp-6	C33H5.12	Higher in gld-1 RNAi
AGIWUR30636	2.03505	1.28674e-37	1.9205e-40	I	12652277	12654646	+	WBGene00010419	H28O16.1	H28O16.1	Higher in gld-1 RNAi
AGIWUR491	2.67649	1.30406e-37	1.94345e-40	III	11826215	11830996	+	WBGene00004705	rsp-8	C18D11.4	Higher in gld-1 RNAi
AGIWUR32275	2.62085	1.30719e-37	1.94522e-40	II	11790759	11797322	+	WBGene00009657	F43G6.4	F43G6.4	Higher in gld-1 RNAi
AGIWUR29658	2.18107	1.32314e-37	1.96604e-40	V	1276420	1285700	-	WBGene00004053	tank-1	ZK1005.1	Higher in gld-1 RNAi
AGIWUR9225	2.08578	1.32627e-37	1.96776e-40	I	12652277	12654646	+	WBGene00010419	H28O16.1	H28O16.1	Higher in gld-1 RNAi
AGIWUR7103	2.44288	1.33013e-37	1.97057e-40	V	9338859	9344218	-	WBGene00019466	tos-1	K07B1.6	Higher in gld-1 RNAi
AGIWUR26852	2.82047	1.42352e-37	2.1058e-40	I	6317701	6320365	+	WBGene00017816	hrpk-1	F26B1.2	Higher in gld-1 RNAi
AGIWUR19938	1.91124	1.43025e-37	2.11263e-40	X	7301357	7305570	-	WBGene00006351	sur-5	K03A1.5	Higher in gld-1 RNAi
AGIWUR38730	1.80393	1.44675e-37	2.13386e-40	I	10162379	10163578	+	WBGene00007705	C25A1.1	C25A1.1	Higher in gld-1 RNAi
AGIWUR36626	1.48302	1.47658e-37	2.17269e-40								Higher in gld-1 RNAi
AGIWUR34184	2.14033	1.47743e-37	2.17269e-40	IV	2384013	2388089	+	WBGene00021421	Y38F2AR.3	Y38F2AR.3	Higher in gld-1 RNAi
AGIWUR34702	2.03163	1.49416e-37	2.19223e-40	IV	6876737	6883461	-	WBGene00006608	tre-2	T05A12.2	Higher in gld-1 RNAi
AGIWUR11203	1.74448	1.4951e-37	2.19223e-40	I	14755154	14756432	-	WBGene00009559	mtx-1	F39B2.11	Higher in gld-1 RNAi
AGIWUR3355	1.56241	1.51542e-37	2.21877e-40	IV	13964359	13979847	-	WBGene00044989	Y37A1B.17	Y37A1B.17	Higher in gld-1 RNAi
AGIWUR32615	2.10193	1.57252e-37	2.29901e-40	V	19641292	19644083	-	WBGene00012829	Y43F8C.7	Y43F8C.7	Higher in gld-1 RNAi
AGIWUR34189	1.93713	1.57939e-37	2.30568e-40	X	17714968	17718720	+	WBGene00007068	cTel55X.1	cTel55X.1	Higher in gld-1 RNAi
AGIWUR41531	1.7724	1.60994e-37	2.34685e-40	III	6820935	6847283	+	WBGene00006498	ten-1	R13F6.4	Higher in gld-1 RNAi
AGIWUR12039	1.03326	1.77898e-37	2.58949e-40								Higher in gld-1 RNAi
AGIWUR27654	2.10636	1.7857e-37	2.5955e-40	I	4771348	4773673	-	WBGene00019770	M04F3.4	M04F3.4	Higher in gld-1 RNAi
AGIWUR22447	1.20958	1.8155e-37	2.63498e-40	II	11965339	11966931	-	WBGene00004271	rab-7	W03C9.3	Higher in gld-1 RNAi
AGIWUR41092	1.98203	1.93692e-37	2.80713e-40	III	8227362	8232660	+	WBGene00015350	fbxl-1	C02F5.7	Higher in gld-1 RNAi
AGIWUR9388	1.88838	1.98529e-37	2.87307e-40	I	9947805	9953387	+	WBGene00005023	sqv-5	T24D1.1	Higher in gld-1 RNAi
AGIWUR4385	-1.74073	1.99498e-37	2.87957e-40	V	11183224	11183643	+	WBGene00012152	cnc-10	VK10D6R.1	Higher in empty vector
AGIWUR14804	1.77546	1.99554e-37	2.87957e-40	I	10432815	10435882	-	WBGene00003902	pab-1	Y106G6H.2	Higher in gld-1 RNAi	YES
AGIWUR23999	1.88974	2.00594e-37	2.8904e-40	III	10416069	10421785	+	WBGene00010842	ymel-1	M03C11.5	Higher in gld-1 RNAi
AGIWUR18958	1.95342	2.17437e-37	3.12859e-40	IV	4651044	4652468	+	WBGene00006706	ubc-9	F29B9.6	Higher in gld-1 RNAi
AGIWUR28529	2.80375	2.18316e-37	3.13673e-40	III	5907044	5908457	+	WBGene00016195	C28H8.4	C28H8.4	Higher in gld-1 RNAi
AGIWUR5165	3.29936	2.20418e-37	3.16238e-40	I	2928395	2929687	+	WBGene00022122	trap-1	Y71F9AM.6	Higher in gld-1 RNAi
AGIWUR41647	2.30635	2.24798e-37	3.2206e-40								Higher in gld-1 RNAi
AGIWUR35629	0.95075	2.30678e-37	3.30012e-40	III	6820935	6847283	+	WBGene00006498	ten-1	R13F6.4	Higher in gld-1 RNAi
AGIWUR35345	1.47755	2.32586e-37	3.32265e-40	II	9358531	9369098	+	WBGene00003196	mel-11	C06C3.1	Higher in gld-1 RNAi
AGIWUR35837	1.48286	2.41262e-37	3.43879e-40	III	6703993	6710084	-	WBGene00002169	isw-1	F37A4.8	Higher in gld-1 RNAi
AGIWUR40062	1.46371	2.41403e-37	3.43879e-40	II	2913705	2919314	-	WBGene00022453	Y110A2AR.3	Y110A2AR.3	Higher in gld-1 RNAi
AGIWUR12909	1.8969	2.54672e-37	3.62265e-40	III	3635876	3643670	+	WBGene00007860	rilp-1	C32A3.3	Higher in gld-1 RNAi
AGIWUR29612	1.22745	2.58063e-37	3.66566e-40	III	9456563	9463004	+	WBGene00004980	spk-1	B0464.5	Higher in gld-1 RNAi
AGIWUR144	1.91628	2.63185e-37	3.73312e-40	IV	13095762	13097065	+	WBGene00004339	rfc-3	C39E9.13	Higher in gld-1 RNAi
AGIWUR30800	1.01217	2.64217e-37	3.74245e-40	V	8023195	8024940	-	WBGene00018399	F43H9.3	F43H9.3	Higher in gld-1 RNAi
AGIWUR32033	1.67558	2.64653e-37	3.74332e-40	X	950782	954233	+	WBGene00000195	arr-1	F53H8.2	Higher in gld-1 RNAi
AGIWUR9261	2.17751	2.6565e-37	3.75213e-40	IV	7476171	7477344	-	WBGene00018904	F55G1.9	F55G1.9	Higher in gld-1 RNAi
AGIWUR19824	1.01481	2.71183e-37	3.82487e-40	III	8399190	8401928	-	WBGene00002249	lap-1	ZK353.6	Higher in gld-1 RNAi
AGIWUR18067	1.65523	2.7245e-37	3.83733e-40	IV	10164331	10174341	-	WBGene00004254	pxf-1	T14G10.2	Higher in gld-1 RNAi
AGIWUR40534	3.52086	2.73178e-37	3.84217e-40	I	3788036	3788909	+	WBGene00004425	rpl-13	C32E8.2	Higher in gld-1 RNAi
AGIWUR1716	1.59376	2.83047e-37	3.97538e-40	II	109165	111429	+	WBGene00016806	C50D2.2	C50D2.2	Higher in gld-1 RNAi
AGIWUR20862	1.18316	2.91966e-37	4.09489e-40	III	8161449	8163383	-	WBGene00016803	bath-42	C50C3.8	Higher in gld-1 RNAi
AGIWUR38858	2.4897	2.94398e-37	4.12322e-40	II	4672798	4673746	+	WBGene00001976	hmg-11	T05A7.4	Higher in gld-1 RNAi
AGIWUR10655	2.17771	3.03592e-37	4.24604e-40	IV	6415478	6417457	+	WBGene00022232	exos-2	Y73B6BL.3	Higher in gld-1 RNAi
AGIWUR31998	1.45799	3.25301e-37	4.54331e-40	I	10639079	10640230	-	WBGene00015235	cdc-26	B0511.9	Higher in gld-1 RNAi
AGIWUR13244	1.30279	3.30272e-37	4.6063e-40	IV	9092217	9094468	-	WBGene00003066	lpl-1	ZC410.7	Higher in gld-1 RNAi
AGIWUR12038	1.25331	3.35161e-37	4.66798e-40	IV	13300828	13304145	+	WBGene00000818	csn-6	Y67H2A.6	Higher in gld-1 RNAi
AGIWUR2016	2.25955	3.43197e-37	4.77326e-40	I	8615388	8616420	+	WBGene00009668	cfim-1	F43G9.5	Higher in gld-1 RNAi
AGIWUR29003	2.23054	3.57641e-37	4.96724e-40	II	5456305	5458609	+	WBGene00000935	daz-1	F56D1.7	Higher in gld-1 RNAi
AGIWUR34112	1.50544	3.66312e-37	5.08062e-40	II	8464848	8467072	+	WBGene00001498	fars-3	F22B5.9	Higher in gld-1 RNAi
AGIWUR39828	2.91678	3.74606e-37	5.18845e-40	III	7793446	7795409	-	WBGene00015591	cyk-7	C08C3.4	Higher in gld-1 RNAi
AGIWUR15390	1.94746	4.09881e-37	5.66916e-40	X	3772763	3778080	+	WBGene00018533	F47B7.2	F47B7.2	Higher in gld-1 RNAi
AGIWUR34900	1.48329	4.11804e-37	5.6879e-40	I	1832897	1834764	+	WBGene00016907	C53H9.2	C53H9.2	Higher in gld-1 RNAi
AGIWUR37413	2.01812	4.1628e-37	5.73385e-40	III	909957	910589	-	WBGene00000263	F23H11.5	F23H11.5	Higher in gld-1 RNAi
AGIWUR25166	1.75483	4.16372e-37	5.73385e-40	III	7268414	7275396	-	WBGene00015159	psd-1	B0361.5	Higher in gld-1 RNAi
AGIWUR14900	3.15859	4.16851e-37	5.73385e-40	I	6836375	6838140	+	WBGene00019322	ahcy-1	K02F2.2	Higher in gld-1 RNAi
AGIWUR10767	2.56473	4.17573e-37	5.7359e-40	IV	3694905	3698436	+	WBGene00021359	Y37E11AL.3	Y37E11AL.3	Higher in gld-1 RNAi
AGIWUR21727	1.81126	4.20351e-37	5.76614e-40	II	11916513	11917643	+	WBGene00001977	hmg-12	Y17G7A.1	Higher in gld-1 RNAi
AGIWUR45084	1.79158	4.30468e-37	5.8941e-40	I	7926623	7934577	-	WBGene00003777	nmy-2	F20G4.3	Higher in gld-1 RNAi
AGIWUR15285	1.73475	4.30859e-37	5.8941e-40	IV	1710265	1711127	+	WBGene00019537	K08D12.3	K08D12.3	Higher in gld-1 RNAi
AGIWUR24670	2.27556	4.35612e-37	5.95099e-40	III	5853532	5855687	-	WBGene00000381	cct-6	F01F1.8	Higher in gld-1 RNAi	YES
AGIWUR26773	2.01811	4.47609e-37	6.10654e-40	III	8279108	8305832	+	WBGene00003243	mig-10	F10E9.6	Higher in gld-1 RNAi
AGIWUR41628	1.63492	4.58051e-37	6.24048e-40	II	14060739	14062960	+	WBGene00012188	W01G7.4	W01G7.4	Higher in gld-1 RNAi
AGIWUR19047	1.85922	4.65617e-37	6.33493e-40	X	17714968	17718720	+	WBGene00007068	cTel55X.1	cTel55X.1	Higher in gld-1 RNAi
AGIWUR41415	2.39753	4.93158e-37	6.70051e-40	X	3089496	3092457	+	WBGene00018701	pccb-1	F52E4.1	Higher in gld-1 RNAi
AGIWUR7482	1.66844	5.39848e-37	7.32494e-40								Higher in gld-1 RNAi
AGIWUR7559	3.23217	5.50539e-37	7.45987e-40								Higher in gld-1 RNAi
AGIWUR35029	1.64718	5.56415e-37	7.52929e-40	IV	6876737	6883461	-	WBGene00006608	tre-2	T05A12.2	Higher in gld-1 RNAi
AGIWUR21211	1.31532	5.70557e-37	7.71023e-40	X	16807461	16813673	-	WBGene00000294	cas-1	F41G4.2	Higher in gld-1 RNAi
AGIWUR9197	1.73295	5.71967e-37	7.71885e-40	II	4955646	4959876	-	WBGene00006737	ulp-2	Y38A8.3	Higher in gld-1 RNAi
AGIWUR42887	2.83082	5.80505e-37	7.82351e-40	II	11728949	11731226	+	WBGene00000114	alh-8	F13D12.4	Higher in gld-1 RNAi
AGIWUR36902	1.85705	5.86775e-37	7.89738e-40	II	6197180	6198308	+	WBGene00016244	C30B5.2	C30B5.2	Higher in gld-1 RNAi
AGIWUR12136	1.3766	5.93158e-37	7.97256e-40	IV	5083303	5086887	+	WBGene00015330	C02B10.5	C02B10.5	Higher in gld-1 RNAi
AGIWUR43132	2.41367	6.0944e-37	8.17451e-40	X	13765331	13770558	-	WBGene00010117	nkb-3	F55F3.3	Higher in gld-1 RNAi
AGIWUR41202	1.61973	6.09819e-37	8.17451e-40	III	9615306	9616470	-	WBGene00001831	hcp-3	F58A4.3	Higher in gld-1 RNAi
AGIWUR44921	1.75233	6.27283e-37	8.39737e-40	I	5741868	5743571	-	WBGene00004505	rpt-5	F56H1.4	Higher in gld-1 RNAi
AGIWUR1084	2.67228	6.67894e-37	8.92906e-40								Higher in gld-1 RNAi
AGIWUR38165	1.69357	6.69325e-37	8.93624e-40	III	13343574	13344616	+	WBGene00002059	ife-1	F53A2.6	Higher in gld-1 RNAi
AGIWUR40693	2.41171	6.93795e-37	9.2506e-40	I	2620654	2621859	+	WBGene00021270	Y23H5A.3	Y23H5A.3	Higher in gld-1 RNAi
AGIWUR6115	2.40174	6.99842e-37	9.3188e-40	III	6865207	6869460	-	WBGene00020068	cra-1	R13F6.10	Higher in gld-1 RNAi
AGIWUR42973	1.98831	7.14812e-37	9.50549e-40	IV	4468505	4477059	-	WBGene00019719	M01H9.3	M01H9.3	Higher in gld-1 RNAi
AGIWUR3943	1.92175	7.26992e-37	9.65461e-40	I	9976393	9979662	-	WBGene00001226	eif-3.C	T23D8.4	Higher in gld-1 RNAi
AGIWUR22376	2.10653	7.28915e-37	9.66731e-40	IV	2720323	2725858	-	WBGene00022381	ubxn-2	Y94H6A.9	Higher in gld-1 RNAi
AGIWUR13652	1.23492	7.65983e-37	1.01455e-39	I	7704565	7707049	-	WBGene00009188	lsy-22	F27D4.2	Higher in gld-1 RNAi
AGIWUR19499	1.8283	7.68689e-37	1.01678e-39	I	11311516	11323110	-	WBGene00010416	hxk-2	H25P06.1	Higher in gld-1 RNAi
AGIWUR1708	1.48205	8.11181e-37	1.07157e-39	II	11497665	11499620	+	WBGene00007145	B0334.5	B0334.5	Higher in gld-1 RNAi
AGIWUR43974	2.01755	8.14735e-37	1.07485e-39	I	14755154	14756432	-	WBGene00009559	mtx-1	F39B2.11	Higher in gld-1 RNAi
AGIWUR44811	2.55941	8.1819e-37	1.07798e-39	II	7599657	7608014	+	WBGene00019940	npp-21	R07G3.3	Higher in gld-1 RNAi
AGIWUR34356	1.89104	8.43077e-37	1.10931e-39								Higher in gld-1 RNAi
AGIWUR22813	3.04404	8.58069e-37	1.12755e-39								Higher in gld-1 RNAi
AGIWUR8817	3.46885	8.81267e-37	1.15652e-39	X	7823652	7825769	+	WBGene00001169	eef-1A.2	R03G5.1	Higher in gld-1 RNAi
AGIWUR40682	1.85767	9.07003e-37	1.18873e-39	IV	13095762	13097065	+	WBGene00004339	rfc-3	C39E9.13	Higher in gld-1 RNAi
AGIWUR31980	1.68612	9.19702e-37	1.2038e-39								Higher in gld-1 RNAi
AGIWUR26517	1.62028	9.25385e-37	1.20965e-39	IV	12208192	12209010	-	WBGene00009436	marb-1	F35G2.2	Higher in gld-1 RNAi
AGIWUR27084	-1.31181	9.78806e-37	1.27782e-39	II	8563714	8566139	-	WBGene00006059	stc-1	F54C9.2	Higher in empty vector
AGIWUR45192	1.81768	1.04757e-36	1.36581e-39	III	7573350	7575263	+	WBGene00003063	lpd-7	R13A5.12	Higher in gld-1 RNAi
AGIWUR35826	1.58426	1.06882e-36	1.39169e-39	II	7310348	7313787	+	WBGene00018474	cnep-1	F45E12.1	Higher in gld-1 RNAi
AGIWUR5642	2.00037	1.07636e-36	1.39969e-39	II	6492402	6493778	+	WBGene00020894	T28D9.1	T28D9.1	Higher in gld-1 RNAi
AGIWUR18709	3.56922	1.11903e-36	1.45328e-39	X	6329160	6330127	+	WBGene00000742	col-169	T10E10.5	Higher in gld-1 RNAi
AGIWUR33213	1.83149	1.13414e-36	1.471e-39	X	11271184	11275482	+	WBGene00002050	ifa-1	F38B2.1	Higher in gld-1 RNAi
AGIWUR29399	1.88497	1.13684e-36	1.47258e-39	IV	9200102	9212235	+	WBGene00006941	wnk-1	C46C2.1	Higher in gld-1 RNAi
AGIWUR11988	1.34185	1.21599e-36	1.57308e-39	V	8565275	8570077	-	WBGene00017800	F25G6.9	F25G6.9	Higher in gld-1 RNAi
AGIWUR2910	1.8803	1.27222e-36	1.6437e-39	IV	17088058	17088834	+	WBGene00004914	snr-1	Y116A8C.42	Higher in gld-1 RNAi
AGIWUR32335	2.15786	1.28912e-36	1.66339e-39	IV	13035956	13039021	-	WBGene00009889	F49E11.2	F49E11.2	Higher in gld-1 RNAi
AGIWUR11930	1.69512	1.31447e-36	1.6939e-39	II	10659206	10662317	+	WBGene00004704	rsp-7	D2089.1	Higher in gld-1 RNAi
AGIWUR20879	2.44755	1.37871e-36	1.7744e-39	II	8185443	8187601	+	WBGene00000377	cct-1	T05C12.7	Higher in gld-1 RNAi
AGIWUR25217	1.98863	1.40699e-36	1.80847e-39	V	15000653	15002273	-	WBGene00001423	fib-1	T01C3.7	Higher in gld-1 RNAi	YES
AGIWUR27289	1.57722	1.57646e-36	2.0237e-39	III	4960390	4961715	-	WBGene00016167	vps-22	C27F2.5	Higher in gld-1 RNAi
AGIWUR30844	2.36429	1.65223e-36	2.11824e-39	I	5138256	5139382	+	WBGene00022455	tyms-1	Y110A7A.4	Higher in gld-1 RNAi
AGIWUR36421	2.14307	1.67761e-36	2.14802e-39	IV	7939812	7941064	-	WBGene00017644	exc-9	F20D12.5	Higher in gld-1 RNAi
AGIWUR37096	1.33756	1.68593e-36	2.15592e-39	I	10639079	10640230	-	WBGene00015235	cdc-26	B0511.9	Higher in gld-1 RNAi
AGIWUR10930	1.72034	1.70012e-36	2.17128e-39								Higher in gld-1 RNAi
AGIWUR1981	1.78466	1.78245e-36	2.27353e-39	II	6197180	6198308	+	WBGene00016244	C30B5.2	C30B5.2	Higher in gld-1 RNAi
AGIWUR5188	3.038	1.80445e-36	2.29866e-39	III	12686243	12687916	-	WBGene00004700	rsp-3	Y111B2A.18	Higher in gld-1 RNAi
AGIWUR15786	2.86502	1.85545e-36	2.36062e-39	II	11897365	11901210	-	WBGene00014153	vab-23	ZK930.3	Higher in gld-1 RNAi
AGIWUR6586	1.8841	1.91294e-36	2.43068e-39	I	9308442	9310221	+	WBGene00004268	rab-5	F26H9.6	Higher in gld-1 RNAi
AGIWUR7182	2.13747	2.11663e-36	2.68608e-39	X	5353033	5354144	-	WBGene00003990	pfn-2	F35C8.6	Higher in gld-1 RNAi
AGIWUR7425	1.54498	2.14501e-36	2.71864e-39	IV	15039619	15049273	+	WBGene00012769	Y41E3.11	Y41E3.11	Higher in gld-1 RNAi
AGIWUR5053	2.58547	2.27017e-36	2.87364e-39	III	5907044	5908457	+	WBGene00016195	C28H8.4	C28H8.4	Higher in gld-1 RNAi
AGIWUR40084	1.59101	2.39704e-36	3.0304e-39	X	4890221	4892328	+	WBGene00020322	T07F12.2	T07F12.2	Higher in gld-1 RNAi
AGIWUR34013	1.56322	2.52648e-36	3.19e-39	I	9980064	9984848	-	WBGene00006379	sys-1	T23D8.9	Higher in gld-1 RNAi
AGIWUR37049	1.52605	2.56234e-36	3.2312e-39	III	9699876	9710268	+	WBGene00006579	tlk-1	C07A9.3	Higher in gld-1 RNAi
AGIWUR26168	1.26731	2.63721e-36	3.32142e-39	X	14747320	14750390	+	WBGene00007348	C05G5.2	C05G5.2	Higher in gld-1 RNAi
AGIWUR36386	1.63558	2.66369e-36	3.35055e-39	IV	10164331	10174341	-	WBGene00004254	pxf-1	T14G10.2	Higher in gld-1 RNAi
AGIWUR13168	1.63434	2.85876e-36	3.5914e-39	III	10805930	10810999	+	WBGene00002219	klp-7	K11D9.1	Higher in gld-1 RNAi
AGIWUR41243	2.03401	2.94654e-36	3.69705e-39	II	6123809	6125438	+	WBGene00016235	C29H12.2	C29H12.2	Higher in gld-1 RNAi
AGIWUR38251	2.1809	2.95643e-36	3.7048e-39	I	12652277	12654646	+	WBGene00010419	H28O16.1	H28O16.1	Higher in gld-1 RNAi
AGIWUR19142	3.14371	2.9875e-36	3.73905e-39	I	6836375	6838140	+	WBGene00019322	ahcy-1	K02F2.2	Higher in gld-1 RNAi
AGIWUR14459	1.33328	3.02054e-36	3.77568e-39	I	9976393	9979662	-	WBGene00001226	eif-3.C	T23D8.4	Higher in gld-1 RNAi
AGIWUR30151	1.00131	3.10807e-36	3.88023e-39	III	4960390	4961715	-	WBGene00016167	vps-22	C27F2.5	Higher in gld-1 RNAi
AGIWUR17808	3.18413	3.11206e-36	3.88037e-39	I	6836375	6838140	+	WBGene00019322	ahcy-1	K02F2.2	Higher in gld-1 RNAi
AGIWUR25240	1.96821	3.20698e-36	3.99375e-39	X	4517748	4521069	-	WBGene00015561	C07A12.7	C07A12.7	Higher in gld-1 RNAi
AGIWUR26001	3.19902	3.40121e-36	4.23037e-39	I	6836375	6838140	+	WBGene00019322	ahcy-1	K02F2.2	Higher in gld-1 RNAi
AGIWUR35999	1.52525	3.58268e-36	4.45054e-39	III	4197285	4202289	+	WBGene00011279	asd-1	R74.5	Higher in gld-1 RNAi
AGIWUR23216	3.17601	3.61482e-36	4.48489e-39	I	6836375	6838140	+	WBGene00019322	ahcy-1	K02F2.2	Higher in gld-1 RNAi
AGIWUR23428	2.93973	3.69361e-36	4.57696e-39	I	6836375	6838140	+	WBGene00019322	ahcy-1	K02F2.2	Higher in gld-1 RNAi
AGIWUR22152	1.56608	3.77758e-36	4.67522e-39	II	9358531	9369098	+	WBGene00003196	mel-11	C06C3.1	Higher in gld-1 RNAi
AGIWUR26538	1.51386	3.97122e-36	4.9088e-39	V	4347166	4349768	+	WBGene00003159	mcm-7	F32D1.10	Higher in gld-1 RNAi
AGIWUR41334	1.59543	4.17203e-36	5.15066e-39	IV	12151170	12154245	-	WBGene00007092	B0001.7	B0001.7	Higher in gld-1 RNAi
AGIWUR35802	1.27672	4.33797e-36	5.34891e-39	IV	5544860	5548459	+	WBGene00020463	cec-6	T12E12.2	Higher in gld-1 RNAi
AGIWUR30448	1.46621	4.37357e-36	5.38617e-39	III	9694668	9696517	-	WBGene00007400	C07A9.2	C07A9.2	Higher in gld-1 RNAi
AGIWUR38684	1.87818	4.87446e-36	5.99564e-39	II	406141	410961	-	WBGene00016074	C24H12.5	C24H12.5	Higher in gld-1 RNAi
AGIWUR32359	2.26327	4.88991e-36	6.00726e-39	I	5138256	5139382	+	WBGene00022455	tyms-1	Y110A7A.4	Higher in gld-1 RNAi
AGIWUR18999	2.46745	4.89799e-36	6.0098e-39	I	2776370	2778726	-	WBGene00022131	Y71F9B.13	Y71F9B.13	Higher in gld-1 RNAi
AGIWUR27235	1.70345	4.96351e-36	6.08274e-39	III	5326623	5333620	+	WBGene00018672	sorf-2	F52C9.1	Higher in gld-1 RNAi
AGIWUR16011	3.81225	5.06075e-36	6.1943e-39	II	8569927	8571100	+	WBGene00004416	rpl-5	F54C9.5	Higher in gld-1 RNAi	YES
AGIWUR10831	1.41296	5.14068e-36	6.28445e-39	X	15098066	15100416	-	WBGene00008606	dhhc-1	F09B12.2	Higher in gld-1 RNAi
AGIWUR8948	1.69741	5.18349e-36	6.32905e-39	V	4818701	4823344	-	WBGene00016509	adss-1	C37H5.6	Higher in gld-1 RNAi
AGIWUR44982	1.81013	5.28482e-36	6.44491e-39	II	11097841	11100146	+	WBGene00003831	nuo-1	C09H10.3	Higher in gld-1 RNAi
AGIWUR10456	2.25712	5.39816e-36	6.5751e-39	V	11027153	11030845	-	WBGene00007554	pptr-2	C13G3.3	Higher in gld-1 RNAi
AGIWUR42485	1.60968	5.54297e-36	6.74327e-39	II	6197180	6198308	+	WBGene00016244	C30B5.2	C30B5.2	Higher in gld-1 RNAi
AGIWUR34162	1.64581	5.57546e-36	6.77456e-39	IV	7789847	7791229	-	WBGene00004703	rsp-6	C33H5.12	Higher in gld-1 RNAi
AGIWUR17872	1.03251	5.6198e-36	6.82015e-39	I	13339397	13340224	+	WBGene00004915	snr-2	W08E3.1	Higher in gld-1 RNAi
AGIWUR37925	2.52515	5.86313e-36	7.10682e-39	II	7942463	7945206	-	WBGene00014054	dbt-1	ZK669.4	Higher in gld-1 RNAi
AGIWUR17829	3.19181	5.88255e-36	7.12173e-39	I	6836375	6838140	+	WBGene00019322	ahcy-1	K02F2.2	Higher in gld-1 RNAi
AGIWUR26837	1.22837	5.93863e-36	7.18093e-39	X	4637242	4643695	+	WBGene00016704	hosl-1	C46C11.1	Higher in gld-1 RNAi
AGIWUR31036	1.51634	6.43339e-36	7.76979e-39	II	14220938	14226287	-	WBGene00012984	Y48B6A.13	Y48B6A.13	Higher in gld-1 RNAi
AGIWUR8493	3.14495	6.4958e-36	7.83571e-39	I	6836375	6838140	+	WBGene00019322	ahcy-1	K02F2.2	Higher in gld-1 RNAi
AGIWUR35358	1.34721	6.67144e-36	8.03788e-39	IV	13241051	13243401	+	WBGene00003037	lin-54	JC8.6	Higher in gld-1 RNAi
AGIWUR13629	1.69946	6.86129e-36	8.25666e-39	III	5625014	5632322	+	WBGene00000900	daf-4	C05D2.1	Higher in gld-1 RNAi
AGIWUR5279	2.1162	7.00348e-36	8.41764e-39	I	13435489	13437965	+	WBGene00012738	eif-3.J	Y40B1B.5	Higher in gld-1 RNAi
AGIWUR42814	1.64122	7.53825e-36	9.04952e-39	IV	17332573	17333645	+	WBGene00008197	C49C3.7	C49C3.7	Higher in gld-1 RNAi
AGIWUR1378	3.04773	7.6555e-36	9.17926e-39	I	6836375	6838140	+	WBGene00019322	ahcy-1	K02F2.2	Higher in gld-1 RNAi
AGIWUR14569	1.47392	7.71898e-36	9.24428e-39	V	6606439	6611158	-	WBGene00002148	gon-14	F44C4.4	Higher in gld-1 RNAi
AGIWUR38426	2.07744	7.7352e-36	9.25263e-39	III	2782733	2785993	-	WBGene00022185	Y71H2AM.20	Y71H2AM.20	Higher in gld-1 RNAi
AGIWUR34651	3.14701	7.99308e-36	9.54968e-39	I	4583873	4584505	-	WBGene00004479	rps-10	D1007.6	Higher in gld-1 RNAi
AGIWUR5747	1.73428	8.33333e-36	9.9443e-39	IV	11570500	11578699	+	WBGene00006406	srgp-1	F12F6.5	Higher in gld-1 RNAi
AGIWUR13557	1.8377	8.67415e-36	1.03387e-38	IV	4248020	4258173	+	WBGene00000123	ama-1	F36A4.7	Higher in gld-1 RNAi
AGIWUR2742	3.17069	9.12397e-36	1.08619e-38								Higher in gld-1 RNAi
AGIWUR10957	1.82249	9.81866e-36	1.1675e-38	V	3687110	3701864	+	WBGene00021078	unc-132	W08A12.1	Higher in gld-1 RNAi
AGIWUR10858	1.57316	9.99044e-36	1.18527e-38	V	12181501	12184194	-	WBGene00014124	usip-1	ZK863.4	Higher in gld-1 RNAi
AGIWUR40398	1.94346	9.99179e-36	1.18527e-38	IV	8862173	8865483	-	WBGene00007492	C09G9.1	C09G9.1	Higher in gld-1 RNAi
AGIWUR34943	2.21638	1.00743e-35	1.19364e-38	II	11384594	11390862	-	WBGene00006444	shn-1	C33B4.3	Higher in gld-1 RNAi
AGIWUR34408	1.83535	1.01281e-35	1.19859e-38	I	3682772	3684118	-	WBGene00004272	rab-8	D1037.4	Higher in gld-1 RNAi
AGIWUR21296	1.992	1.03109e-35	1.21879e-38	IV	17088058	17088834	+	WBGene00004914	snr-1	Y116A8C.42	Higher in gld-1 RNAi
AGIWUR16807	1.2054	1.03354e-35	1.22023e-38	I	1832897	1834764	+	WBGene00016907	C53H9.2	C53H9.2	Higher in gld-1 RNAi
AGIWUR41506	2.84876	1.04298e-35	1.22993e-38	II	11728949	11731226	+	WBGene00000114	alh-8	F13D12.4	Higher in gld-1 RNAi
AGIWUR21600	1.13965	1.06942e-35	1.25962e-38	IV	10164331	10174341	-	WBGene00004254	pxf-1	T14G10.2	Higher in gld-1 RNAi
AGIWUR35641	3.08398	1.08143e-35	1.27227e-38	X	17215018	17217105	-	WBGene00020812	acdh-7	T25G12.5	Higher in gld-1 RNAi	YES
AGIWUR33935	1.51761	1.10454e-35	1.29793e-38								Higher in gld-1 RNAi
AGIWUR18481	3.44355	1.16143e-35	1.36319e-38	IV	653436	654576	-	WBGene00004427	rpl-15	K11H12.2	Higher in gld-1 RNAi
AGIWUR14683	1.69695	1.17499e-35	1.37748e-38	IV	11653422	11655470	-	WBGene00001320	ent-1	ZK809.4	Higher in gld-1 RNAi
AGIWUR26523	2.87925	1.18721e-35	1.39017e-38	II	14276621	14283973	+	WBGene00013214	Y54G11A.3	Y54G11A.3	Higher in gld-1 RNAi
AGIWUR23200	1.87077	1.20128e-35	1.40501e-38	I	2642724	2643778	+	WBGene00018230	mage-1	F40E3.2	Higher in gld-1 RNAi
AGIWUR23927	1.30238	1.22872e-35	1.43542e-38	II	11965339	11966931	-	WBGene00004271	rab-7	W03C9.3	Higher in gld-1 RNAi
AGIWUR13363	3.24365	1.27155e-35	1.48372e-38								Higher in gld-1 RNAi
AGIWUR8644	1.88666	1.3588e-35	1.58368e-38	X	8300030	8302395	-	WBGene00002127	inx-5	R09F10.4	Higher in gld-1 RNAi
AGIWUR36917	1.2797	1.37851e-35	1.60479e-38	V	10804721	10806034	-	WBGene00008380	prp-38	D1054.14	Higher in gld-1 RNAi
AGIWUR21298	1.85852	1.39935e-35	1.62715e-38	I	4035702	4090884	+	WBGene00006820	unc-89	C09D1.1	Higher in gld-1 RNAi
AGIWUR9328	1.52769	1.4091e-35	1.63658e-38								Higher in gld-1 RNAi
AGIWUR13644	1.2786	1.44156e-35	1.67178e-38	X	16807461	16813673	-	WBGene00000294	cas-1	F41G4.2	Higher in gld-1 RNAi
AGIWUR32890	1.61783	1.44275e-35	1.67178e-38	III	12952969	12966995	-	WBGene00012712	ttm-1	Y39E4A.2	Higher in gld-1 RNAi
AGIWUR30222	1.72081	1.51766e-35	1.75655e-38	X	3496026	3499165	+	WBGene00001620	glt-1	C12D12.2	Higher in gld-1 RNAi
AGIWUR26622	1.29345	1.57574e-35	1.82166e-38	X	3171424	3178695	-	WBGene00002217	klp-4	F56E3.3	Higher in gld-1 RNAi
AGIWUR1885	1.41878	1.75208e-35	2.02319e-38	I	12728137	12729870	+	WBGene00006889	pfd-3	T06G6.9	Higher in gld-1 RNAi
AGIWUR4410	2.90143	1.84266e-35	2.12533e-38	V	2030619	2031475	-	WBGene00001857	hil-6	F59A7.4	Higher in gld-1 RNAi
AGIWUR39925	1.94595	1.9709e-35	2.27062e-38	V	7805064	7814656	+	WBGene00002078	xpo-1	ZK742.1	Higher in gld-1 RNAi
AGIWUR31838	1.55872	1.99973e-35	2.30118e-38	I	7591288	7595198	+	WBGene00008418	D2030.8	D2030.8	Higher in gld-1 RNAi
AGIWUR24301	1.5083	2.0025e-35	2.30173e-38	V	20729948	20744385	-	WBGene00001043	dnj-25	W07A8.3	Higher in gld-1 RNAi
AGIWUR9480	1.78117	2.00847e-35	2.30594e-38	III	10655018	10677521	+	WBGene00000566	cnt-2	Y39A1A.15	Higher in gld-1 RNAi
AGIWUR20601	1.47032	2.04519e-35	2.3454e-38	III	4415520	4418058	-	WBGene00011116	pdcd-2	R07E5.10	Higher in gld-1 RNAi
AGIWUR21603	1.62657	2.06151e-35	2.36141e-38	I	13162492	13182725	+	WBGene00009065	F22G12.5	F22G12.5	Higher in gld-1 RNAi
AGIWUR29480	1.73644	2.11391e-35	2.41866e-38								Higher in gld-1 RNAi
AGIWUR37797	1.8694	2.175e-35	2.48572e-38	IV	2436505	2463405	-	WBGene00000402	cdh-10	C45G7.5	Higher in gld-1 RNAi
AGIWUR5718	1.80564	2.21724e-35	2.5311e-38	III	12905491	12906619	+	WBGene00012553	cco-2	Y37D8A.14	Higher in gld-1 RNAi
AGIWUR10676	1.15845	2.25549e-35	2.57183e-38	II	9350648	9352801	-	WBGene00006433	sdhb-1	F42A8.2	Higher in gld-1 RNAi
AGIWUR13290	1.63715	2.30343e-35	2.62349e-38	III	6932001	6935862	+	WBGene00000276	byn-1	F57B9.5	Higher in gld-1 RNAi
AGIWUR8401	1.91093	2.32387e-35	2.64377e-38	I	12730011	12732753	-	WBGene00012192	W02A11.1	W02A11.1	Higher in gld-1 RNAi
AGIWUR15135	1.88015	2.39536e-35	2.722e-38	V	5665242	5666082	-	WBGene00015769	C14C11.7	C14C11.7	Higher in gld-1 RNAi
AGIWUR40672	2.3356	2.47485e-35	2.80914e-38	X	3089496	3092457	+	WBGene00018701	pccb-1	F52E4.1	Higher in gld-1 RNAi
AGIWUR27607	-1.45511	2.54171e-35	2.88176e-38								Higher in empty vector
AGIWUR23424	1.85689	2.60161e-35	2.94633e-38	I	14390333	14400222	+	WBGene00002977	lev-10	Y105E8A.7	Higher in gld-1 RNAi
AGIWUR3408	2.05001	2.6277e-35	2.97251e-38	X	4524155	4526536	+	WBGene00003963	pdi-2	C07A12.4	Higher in gld-1 RNAi
AGIWUR8361	1.68434	2.7036e-35	3.05492e-38	I	7495437	7503577	+	WBGene00007042	pbrm-1	C26C6.1	Higher in gld-1 RNAi
AGIWUR27398	1.97989	2.77352e-35	3.13038e-38	IV	17088058	17088834	+	WBGene00004914	snr-1	Y116A8C.42	Higher in gld-1 RNAi
AGIWUR17245	1.64379	2.91924e-35	3.29113e-38	I	4962451	4964745	+	WBGene00021014	W03G9.2	W03G9.2	Higher in gld-1 RNAi
AGIWUR17600	2.51324	2.95688e-35	3.32982e-38	V	1872246	1875526	+	WBGene00020391	cct-7	T10B5.5	Higher in gld-1 RNAi
AGIWUR21591	1.67235	3.00314e-35	3.37811e-38	V	12659704	12660330	-	WBGene00012276	his-74	W05B10.1	Higher in gld-1 RNAi
AGIWUR6516	1.49974	3.07599e-35	3.45617e-38	II	3934451	3936008	+	WBGene00021191	Y14H12B.1	Y14H12B.1	Higher in gld-1 RNAi
AGIWUR32511	-1.49339	3.22513e-35	3.61967e-38	I	7210515	7212579	+	WBGene00007254	C01H6.4	C01H6.4	Higher in empty vector
AGIWUR23093	1.40649	3.36178e-35	3.76881e-38	V	5583161	5584343	-	WBGene00003927	pas-6	CD4.6	Higher in gld-1 RNAi
AGIWUR5716	2.00491	3.36764e-35	3.77116e-38	X	13542574	13544599	+	WBGene00000282	cah-4	R01E6.3	Higher in gld-1 RNAi
AGIWUR17404	2.17428	3.40041e-35	3.80359e-38	V	8039469	8040387	-	WBGene00023209	ZC513.7	ZC513.7	Higher in gld-1 RNAi
AGIWUR6700	1.63423	3.53988e-35	3.95517e-38	V	12194457	12205494	+	WBGene00014098	ogdh-2	ZK836.2	Higher in gld-1 RNAi
AGIWUR34164	1.2737	3.61579e-35	4.03549e-38	V	6003601	6016087	+	WBGene00001345	fos-1	F29G9.4	Higher in gld-1 RNAi
AGIWUR5410	1.36414	3.64944e-35	4.06849e-38	II	14489802	14492901	+	WBGene00010758	vnut-1	K10H10.1	Higher in gld-1 RNAi
AGIWUR33463	1.34412	4.00769e-35	4.46291e-38								Higher in gld-1 RNAi
AGIWUR19827	1.40608	4.15466e-35	4.62143e-38	IV	10164331	10174341	-	WBGene00004254	pxf-1	T14G10.2	Higher in gld-1 RNAi
AGIWUR41119	1.47853	4.31254e-35	4.79171e-38	IV	10243591	10245752	+	WBGene00008506	tkt-1	F01G10.1	Higher in gld-1 RNAi
AGIWUR33760	2.24651	4.4528e-35	4.94207e-38	II	10658027	10658626	-	WBGene00010896	M28.5	M28.5	Higher in gld-1 RNAi	YES
AGIWUR25914	1.27145	4.51088e-35	5.00098e-38	V	6707058	6709101	-	WBGene00020950	dlst-1	W02F12.5	Higher in gld-1 RNAi
AGIWUR16430	2.29906	4.51727e-35	5.00251e-38	IV	10934186	10935914	-	WBGene00002981	lgg-2	ZK593.6	Higher in gld-1 RNAi	YES
AGIWUR2929	1.4001	4.65542e-35	5.1498e-38	III	7023642	7029203	-	WBGene00000872	cyk-1	F11H8.4	Higher in gld-1 RNAi
AGIWUR36790	2.00396	4.71823e-35	5.21352e-38	III	9347714	9355480	-	WBGene00010573	K04H4.2	K04H4.2	Higher in gld-1 RNAi
AGIWUR35355	1.83757	4.82356e-35	5.32402e-38	II	11614636	11633609	-	WBGene00008549	din-1	F07A11.6	Higher in gld-1 RNAi
AGIWUR5898	1.22434	4.84187e-35	5.33834e-38	I	7766532	7772231	-	WBGene00003818	nsf-1	H15N14.2	Higher in gld-1 RNAi
AGIWUR9338	3.18619	5.17867e-35	5.70338e-38	I	6836375	6838140	+	WBGene00019322	ahcy-1	K02F2.2	Higher in gld-1 RNAi
AGIWUR21389	1.8421	5.22096e-35	5.74363e-38	II	14640096	14644083	-	WBGene00000225	atgp-2	C38C6.2	Higher in gld-1 RNAi
AGIWUR23307	2.46407	5.25367e-35	5.77326e-38	II	13872869	13875423	+	WBGene00013094	Y51H1A.3	Y51H1A.3	Higher in gld-1 RNAi
AGIWUR9053	2.84417	5.27437e-35	5.78965e-38	IV	6974401	6977318	-	WBGene00003992	pgl-1	ZK381.4	Higher in gld-1 RNAi
AGIWUR23124	1.85805	5.31251e-35	5.82512e-38	III	6009550	6012839	+	WBGene00001166	eftu-2	ZK328.2	Higher in gld-1 RNAi
AGIWUR6440	1.25088	6.11812e-35	6.70112e-38	III	2786117	2786859	+	WBGene00022170	Y71H2AM.5	Y71H2AM.5	Higher in gld-1 RNAi
AGIWUR33695	1.85487	6.14328e-35	6.72131e-38	II	14226377	14234120	-	WBGene00012983	men-1	Y48B6A.12	Higher in gld-1 RNAi
AGIWUR29895	1.5281	6.34496e-35	6.93439e-38								Higher in gld-1 RNAi
AGIWUR10971	2.12471	6.35648e-35	6.93939e-38	III	3166285	3171198	+	WBGene00020104	R148.5	R148.5	Higher in gld-1 RNAi
AGIWUR35051	1.88834	7.20183e-35	7.85369e-38	II	6835021	6847906	+	WBGene00001194	egl-27	C04A2.3	Higher in gld-1 RNAi
AGIWUR14735	-1.48969	7.30296e-35	7.9553e-38	II	6247311	6250841	+	WBGene00020781	T24H7.2	T24H7.2	Higher in empty vector
AGIWUR22982	1.94768	7.51738e-35	8.17996e-38	II	8743725	8747234	+	WBGene00010681	mak-1	K08F8.1	Higher in gld-1 RNAi
AGIWUR28638	1.42038	7.73974e-35	8.41276e-38	III	8005935	8009821	-	WBGene00000507	cit-1.1	F44B9.4	Higher in gld-1 RNAi
AGIWUR466	3.15155	7.90543e-35	8.58353e-38								Higher in gld-1 RNAi
AGIWUR11594	1.46215	8.0932e-35	8.77788e-38	II	290582	291861	+	WBGene00015184	djr-1.1	B0432.2	Higher in gld-1 RNAi
AGIWUR18548	1.54646	8.56648e-35	9.28113e-38	I	1767887	1790157	+	WBGene00022148	ddx-27	Y71G12B.8	Higher in gld-1 RNAi
AGIWUR11758	2.41261	8.72746e-35	9.4453e-38	V	10350471	10352978	-	WBGene00010627	K07C5.4	K07C5.4	Higher in gld-1 RNAi
AGIWUR7374	1.84705	9.19792e-35	9.9437e-38	II	11442693	11444009	+	WBGene00012156	ebp-2	VW02B12L.3	Higher in gld-1 RNAi
AGIWUR8893	2.08167	9.39191e-35	1.01424e-37	II	9991160	10000350	+	WBGene00002266	lec-3	ZK892.1	Higher in gld-1 RNAi
AGIWUR17892	1.89001	9.50488e-35	1.02534e-37	II	5820712	5823919	+	WBGene00001224	ehs-1	ZK1248.3	Higher in gld-1 RNAi
AGIWUR30416	1.61538	9.55255e-35	1.02937e-37								Higher in gld-1 RNAi
AGIWUR44389	2.91949	9.77716e-35	1.05244e-37	I	506469	509056	+	WBGene00022034	deps-1	Y65B4BL.2	Higher in gld-1 RNAi
AGIWUR2998	1.6865	9.88735e-35	1.06316e-37	II	8034250	8035767	-	WBGene00004723	sap-49	C08B11.5	Higher in gld-1 RNAi
AGIWUR6611	1.38248	1.03248e-34	1.109e-37	I	1832897	1834764	+	WBGene00016907	C53H9.2	C53H9.2	Higher in gld-1 RNAi
AGIWUR12933	1.69137	1.08398e-34	1.16306e-37	III	10805930	10810999	+	WBGene00002219	klp-7	K11D9.1	Higher in gld-1 RNAi
AGIWUR39484	1.54064	1.119e-34	1.19936e-37	III	4587415	4593124	+	WBGene00004874	smc-4	F35G12.8	Higher in gld-1 RNAi
AGIWUR42094	1.84657	1.13649e-34	1.2158e-37	II	8034250	8035767	-	WBGene00004723	sap-49	C08B11.5	Higher in gld-1 RNAi
AGIWUR25548	2.04846	1.13677e-34	1.2158e-37	III	4263785	4269270	-	WBGene00011605	sftb-1	T08A11.2	Higher in gld-1 RNAi
AGIWUR19376	2.61471	1.15592e-34	1.23496e-37	V	14351207	14354421	+	WBGene00013025	vha-13	Y49A3A.2	Higher in gld-1 RNAi
AGIWUR10945	1.97035	1.2103e-34	1.29168e-37	IV	10478450	10481844	-	WBGene00001189	egl-21	F01D4.4	Higher in gld-1 RNAi
AGIWUR25248	1.89366	1.21707e-34	1.29751e-37	IV	5966656	6004857	+	WBGene00006780	unc-44	B0350.2	Higher in gld-1 RNAi
AGIWUR18055	2.20688	1.27434e-34	1.35712e-37	III	5953526	5958246	-	WBGene00017778	nono-1	F25B5.7	Higher in gld-1 RNAi
AGIWUR28267	1.90929	1.28725e-34	1.36941e-37								Higher in gld-1 RNAi
AGIWUR27033	1.48382	1.29161e-34	1.37259e-37	X	3373247	3374740	-	WBGene00000524	clc-3	ZK563.4	Higher in gld-1 RNAi
AGIWUR41551	1.98152	1.29742e-34	1.3773e-37	V	6524989	6532089	+	WBGene00018488	acs-1	F46E10.1	Higher in gld-1 RNAi
AGIWUR23162	1.60845	1.3035e-34	1.38229e-37	III	10805930	10810999	+	WBGene00002219	klp-7	K11D9.1	Higher in gld-1 RNAi
AGIWUR25691	2.32206	1.31897e-34	1.39624e-37	I	14993821	15001682	+	WBGene00013969	tep-1	ZK337.1	Higher in gld-1 RNAi
AGIWUR35173	0.9462	1.31945e-34	1.39624e-37								Higher in gld-1 RNAi
AGIWUR18847	1.35971	1.32528e-34	1.40093e-37	I	2981531	2983076	-	WBGene00044894	Y71F9AR.4	Y71F9AR.4	Higher in gld-1 RNAi
AGIWUR36988	2.15838	1.34459e-34	1.41985e-37	V	9338859	9344218	-	WBGene00019466	tos-1	K07B1.6	Higher in gld-1 RNAi
AGIWUR16929	1.89763	1.34751e-34	1.42143e-37	II	7350121	7352636	-	WBGene00002008	hsp-4	F43E2.8	Higher in gld-1 RNAi
AGIWUR287	3.04927	1.54362e-34	1.62658e-37	I	6836375	6838140	+	WBGene00019322	ahcy-1	K02F2.2	Higher in gld-1 RNAi
AGIWUR6894	1.71891	1.66443e-34	1.75204e-37	IV	17278959	17281330	+	WBGene00002005	hsp-1	F26D10.3	Higher in gld-1 RNAi
AGIWUR20169	1.33984	1.67608e-34	1.76244e-37	III	8605832	8606622	+	WBGene00015518	C06E1.1	C06E1.1	Higher in gld-1 RNAi
AGIWUR39357	1.36905	1.76884e-34	1.85802e-37	III	881443	886789	-	WBGene00020762	zer-1	T24C4.6	Higher in gld-1 RNAi
AGIWUR45017	1.41452	1.83875e-34	1.92943e-37	I	10622952	10624361	+	WBGene00016622	mafr-1	C43H8.2	Higher in gld-1 RNAi
AGIWUR6977	1.57402	1.91777e-34	2.01024e-37	III	7949975	7951915	-	WBGene00002879	let-754	C29E4.8	Higher in gld-1 RNAi
AGIWUR18384	1.66943	2.07811e-34	2.17603e-37	III	9854077	9859183	-	WBGene00010778	gpdh-2	K11H3.1	Higher in gld-1 RNAi
AGIWUR17688	1.00555	2.08811e-34	2.18422e-37	I	9471341	9472642	+	WBGene00004807	skr-1	F46A9.5	Higher in gld-1 RNAi	YES
AGIWUR23802	1.88638	2.09554e-34	2.18969e-37	III	62888	66261	-	WBGene00021043	pck-1	W05G11.6	Higher in gld-1 RNAi	YES
AGIWUR41303	1.82407	2.22976e-34	2.32751e-37	IV	17278959	17281330	+	WBGene00002005	hsp-1	F26D10.3	Higher in gld-1 RNAi
AGIWUR27540	2.01304	2.25378e-34	2.35013e-37	V	7827201	7842388	+	WBGene00003242	mig-6	C37C3.6	Higher in gld-1 RNAi
AGIWUR17085	1.13152	2.32722e-34	2.42419e-37	V	6502369	6504181	-	WBGene00003385	moc-2	W01A11.6	Higher in gld-1 RNAi
AGIWUR36176	1.37457	2.39597e-34	2.49321e-37	IV	7812770	7815733	-	WBGene00016384	cdgs-1	C33H5.18	Higher in gld-1 RNAi
AGIWUR36115	2.05884	2.40768e-34	2.50279e-37	X	9336819	9342970	+	WBGene00000161	apa-2	T20B5.1	Higher in gld-1 RNAi
AGIWUR1815	3.0471	2.43684e-34	2.53047e-37	X	6331620	6332686	+	WBGene00000743	col-170	T10E10.6	Higher in gld-1 RNAi
AGIWUR13805	1.6619	2.45083e-34	2.54235e-37	I	9422556	9431120	+	WBGene00007645	C17E4.6	C17E4.6	Higher in gld-1 RNAi
AGIWUR31408	3.6963	2.50141e-34	2.59214e-37								Higher in gld-1 RNAi
AGIWUR13801	1.42134	2.5464e-34	2.63603e-37	I	3481987	3484499	+	WBGene00000794	crn-1	Y47G6A.8	Higher in gld-1 RNAi
AGIWUR11188	1.92956	2.56591e-34	2.65347e-37	X	7479248	7481010	+	WBGene00003185	mek-1	K08A8.1	Higher in gld-1 RNAi
AGIWUR36273	1.37849	2.59689e-34	2.68029e-37	I	7679454	7683041	+	WBGene00011972	T23G11.7	T23G11.7	Higher in gld-1 RNAi
AGIWUR16465	1.20096	2.5972e-34	2.68029e-37								Higher in gld-1 RNAi
AGIWUR6990	1.79552	2.66513e-34	2.74756e-37	X	7230330	7238662	-	WBGene00018519	F46H5.3	F46H5.3	Higher in gld-1 RNAi
AGIWUR41114	1.98463	2.83442e-34	2.91908e-37	V	18689989	18696069	+	WBGene00013482	Y69H2.7	Y69H2.7	Higher in gld-1 RNAi
AGIWUR44985	2.54433	2.99909e-34	3.08549e-37	III	8818899	8825270	+	WBGene00003929	pat-2	F54F2.1	Higher in gld-1 RNAi
AGIWUR8834	2.49914	3.02904e-34	3.1131e-37	II	8878496	8883659	-	WBGene00004355	rha-1	T07D4.3	Higher in gld-1 RNAi
AGIWUR21741	1.68833	3.09539e-34	3.17802e-37	IV	7789847	7791229	-	WBGene00004703	rsp-6	C33H5.12	Higher in gld-1 RNAi
AGIWUR26224	2.0621	3.1852e-34	3.26687e-37	II	6361159	6365367	-	WBGene00019608	ani-2	K10B2.5	Higher in gld-1 RNAi
AGIWUR21176	1.67461	3.21586e-34	3.29494e-37	III	9231421	9236322	-	WBGene00011962	T23G5.2	T23G5.2	Higher in gld-1 RNAi
AGIWUR35301	1.62294	3.28535e-34	3.36269e-37	III	10805930	10810999	+	WBGene00002219	klp-7	K11D9.1	Higher in gld-1 RNAi
AGIWUR18609	1.33022	3.29601e-34	3.37015e-37	III	4692098	4693303	-	WBGene00011408	T04A8.6	T04A8.6	Higher in gld-1 RNAi
AGIWUR7586	1.59233	3.36552e-34	3.43771e-37	I	15053025	15053670	+	WBGene00009287	psf-2	F31C3.5	Higher in gld-1 RNAi
AGIWUR40521	1.9292	3.43798e-34	3.50814e-37	IV	17088058	17088834	+	WBGene00004914	snr-1	Y116A8C.42	Higher in gld-1 RNAi
AGIWUR26198	1.7739	3.45795e-34	3.52492e-37	X	14684877	14688322	+	WBGene00000822	csq-1	F40E10.3	Higher in gld-1 RNAi
AGIWUR32009	1.81626	3.47445e-34	3.53814e-37	I	2755540	2758204	-	WBGene00004043	plk-2	Y71F9B.7	Higher in gld-1 RNAi
AGIWUR41141	2.12562	3.57765e-34	3.63637e-37	I	9850020	9851791	-	WBGene00010730	ensa-1	K10C3.2	Higher in gld-1 RNAi
AGIWUR6023	2.24731	3.57818e-34	3.63637e-37	III	5853532	5855687	-	WBGene00000381	cct-6	F01F1.8	Higher in gld-1 RNAi	YES
AGIWUR9103	1.74296	3.62737e-34	3.6826e-37	II	9329757	9331510	+	WBGene00008404	D2013.6	D2013.6	Higher in gld-1 RNAi
AGIWUR30360	1.54094	3.72777e-34	3.7807e-37	II	10796646	10798479	-	WBGene00003805	npp-19	R06F6.5	Higher in gld-1 RNAi
AGIWUR19382	1.56726	3.81533e-34	3.86558e-37								Higher in gld-1 RNAi
AGIWUR27813	1.7855	3.82709e-34	3.87357e-37	IV	13099378	13100608	+	WBGene00007201	exos-4.1	B0564.1	Higher in gld-1 RNAi
AGIWUR15902	1.3609	3.97879e-34	4.02304e-37	X	915874	918290	+	WBGene00004769	sel-12	F35H12.3	Higher in gld-1 RNAi
AGIWUR24273	1.24284	4.03078e-34	4.06835e-37	X	4508509	4510960	+	WBGene00004356	rhi-1	F46H6.1	Higher in gld-1 RNAi
AGIWUR29769	1.2843	4.03173e-34	4.06835e-37	I	7069440	7070728	+	WBGene00012167	tofu-5	W01A8.5	Higher in gld-1 RNAi
AGIWUR24236	1.59933	4.07191e-34	4.10475e-37	IV	1012624	1019558	+	WBGene00021921	Y55F3AM.3	Y55F3AM.3	Higher in gld-1 RNAi
AGIWUR27741	1.85788	4.22101e-34	4.25076e-37	V	6098993	6100553	-	WBGene00000802	crt-1	Y38A10A.5	Higher in gld-1 RNAi
AGIWUR319	3.15757	4.27673e-34	4.30144e-37	IV	13777808	13778812	+	WBGene00004430	rpl-18	Y45F10D.12	Higher in gld-1 RNAi
AGIWUR17063	2.37069	4.27994e-34	4.30144e-37	II	11203221	11220642	+	WBGene00011522	srap-1	T06D8.1	Higher in gld-1 RNAi
AGIWUR32559	1.74425	4.34189e-34	4.35933e-37	IV	7789847	7791229	-	WBGene00004703	rsp-6	C33H5.12	Higher in gld-1 RNAi
AGIWUR12645	1.89304	4.36537e-34	4.37818e-37	III	5446510	5448419	-	WBGene00018613	skpt-1	F48E8.7	Higher in gld-1 RNAi
AGIWUR18145	2.2898	4.36942e-34	4.37818e-37	V	16041828	16042283	-	WBGene00001876	his-2	T10C6.13	Higher in gld-1 RNAi
AGIWUR23632	2.01743	4.51994e-34	4.52447e-37	IV	8901646	8903177	+	WBGene00007762	C27B7.5	C27B7.5	Higher in gld-1 RNAi
AGIWUR16934	1.51219	4.59897e-34	4.59897e-37	IV	6876737	6883461	-	WBGene00006608	tre-2	T05A12.2	Higher in gld-1 RNAi
AGIWUR2902	2.43338	4.6092e-34	4.6046e-37	V	13560278	13561992	+	WBGene00008346	C56A3.8	C56A3.8	Higher in gld-1 RNAi
AGIWUR22047	2.16457	4.8854e-34	4.87564e-37	V	13560278	13561992	+	WBGene00008346	C56A3.8	C56A3.8	Higher in gld-1 RNAi
AGIWUR14009	1.35749	4.89886e-34	4.88421e-37	I	8288959	8291077	-	WBGene00002196	kin-10	T01G9.6	Higher in gld-1 RNAi
AGIWUR20127	-1.18316	4.92683e-34	4.9072e-37	I	11380231	11388751	+	WBGene00010160	png-1	F56G4.5	Higher in empty vector
AGIWUR42589	1.43094	5.15286e-34	5.12723e-37	IV	5369797	5374673	+	WBGene00018316	F41H10.3	F41H10.3	Higher in gld-1 RNAi
AGIWUR31324	2.0349	5.2067e-34	5.17565e-37	III	4499191	4508114	-	WBGene00000380	cct-5	C07G2.3	Higher in gld-1 RNAi
AGIWUR39654	1.33748	5.50876e-34	5.47046e-37	V	1042692	1048580	-	WBGene00015344	nra-4	C02E11.1	Higher in gld-1 RNAi
AGIWUR37105	2.28361	5.54586e-34	5.50184e-37	II	7597545	7598752	-	WBGene00019941	pgam-5	R07G3.5	Higher in gld-1 RNAi
AGIWUR3536	2.37921	5.82786e-34	5.77588e-37	V	1872246	1875526	+	WBGene00020391	cct-7	T10B5.5	Higher in gld-1 RNAi
AGIWUR24759	1.2299	5.92663e-34	5.86795e-37	IV	3336927	3338867	-	WBGene00001999	hrp-1	F42A6.7	Higher in gld-1 RNAi
AGIWUR42121	1.19246	6.35781e-34	6.28864e-37	X	9114368	9116891	+	WBGene00016087	C25A11.2	C25A11.2	Higher in gld-1 RNAi
AGIWUR11370	1.58424	6.45475e-34	6.37821e-37	III	10805930	10810999	+	WBGene00002219	klp-7	K11D9.1	Higher in gld-1 RNAi
AGIWUR29129	2.42431	6.66715e-34	6.58159e-37	III	6394223	6396182	-	WBGene00015814	oatr-1	C16A3.10	Higher in gld-1 RNAi
AGIWUR21638	2.09752	6.69203e-34	6.59963e-37	IV	10478450	10481844	-	WBGene00001189	egl-21	F01D4.4	Higher in gld-1 RNAi
AGIWUR17672	1.30721	6.74808e-34	6.64836e-37	II	13703877	13712911	+	WBGene00002235	kqt-3	Y54G9A.3	Higher in gld-1 RNAi
AGIWUR12302	1.25163	6.81448e-34	6.70716e-37								Higher in gld-1 RNAi
AGIWUR26152	1.64564	6.98074e-34	6.86405e-37	V	1475072	1479576	+	WBGene00006794	unc-60	C38C3.5	Higher in gld-1 RNAi
AGIWUR3696	1.68346	7.1227e-34	6.99676e-37	III	4152054	4152915	+	WBGene00007630	har-1	C16C10.11	Higher in gld-1 RNAi
AGIWUR12989	1.3671	7.20674e-34	7.07236e-37	V	5049541	5052214	+	WBGene00004136	pqn-51	K11D12.2	Higher in gld-1 RNAi
AGIWUR33013	1.4782	7.59856e-34	7.44957e-37	III	8266062	8267841	+	WBGene00017319	mrps-9	F09G8.3	Higher in gld-1 RNAi
AGIWUR25603	1.22993	7.66944e-34	7.51169e-37	III	5874672	5876625	-	WBGene00017166	aldo-2	F01F1.12	Higher in gld-1 RNAi	YES
AGIWUR4694	1.56061	8.0338e-34	7.86086e-37	I	3824947	3826514	+	WBGene00006833	unc-108	F53F10.4	Higher in gld-1 RNAi
AGIWUR12012	2.92067	8.18368e-34	7.99969e-37								Higher in gld-1 RNAi
AGIWUR40838	1.39455	8.51379e-34	8.31425e-37	III	5940244	5943835	+	WBGene00006727	ubq-1	F25B5.4	Higher in gld-1 RNAi
AGIWUR21447	1.40033	8.67814e-34	8.46022e-37								Higher in gld-1 RNAi
AGIWUR11723	1.36571	8.69105e-34	8.46022e-37	III	13623279	13624172	+	WBGene00011734	mlc-5	T12D8.6	Higher in gld-1 RNAi
AGIWUR40568	2.1775	8.69158e-34	8.46022e-37	III	3166285	3171198	+	WBGene00020104	R148.5	R148.5	Higher in gld-1 RNAi
AGIWUR21688	3.41692	8.6971e-34	8.46022e-37								Higher in gld-1 RNAi
AGIWUR12866	1.57612	8.73866e-34	8.49238e-37	III	1202548	1207346	+	WBGene00022489	Y119D3B.12	Y119D3B.12	Higher in gld-1 RNAi
AGIWUR4919	1.35579	9.1068e-34	8.84156e-37	V	20846113	20847727	+	WBGene00001431	fkb-6	F31D4.3	Higher in gld-1 RNAi
AGIWUR13419	3.10962	9.16091e-34	8.88546e-37	I	2875395	2876324	-	WBGene00004412	rpl-1	Y71F9AL.13	Higher in gld-1 RNAi
AGIWUR18561	1.43384	9.2572e-34	8.97016e-37	IV	9146337	9146869	-	WBGene00009078	rpb-12	F23B2.13	Higher in gld-1 RNAi
AGIWUR17680	2.77606	9.4313e-34	9.13001e-37	I	6317701	6320365	+	WBGene00017816	hrpk-1	F26B1.2	Higher in gld-1 RNAi
AGIWUR35344	1.66168	9.45608e-34	9.14514e-37	I	332611	337839	+	WBGene00000917	daf-25	Y48G1A.3	Higher in gld-1 RNAi
AGIWUR18009	1.34769	9.54406e-34	9.22132e-37	I	9289753	9294035	-	WBGene00009174	F26H9.2	F26H9.2	Higher in gld-1 RNAi
AGIWUR19409	1.01095	1.01365e-33	9.78029e-37	III	4581795	4583893	+	WBGene00009445	F35G12.12	F35G12.12	Higher in gld-1 RNAi
AGIWUR36247	1.46661	1.01422e-33	9.78029e-37	III	7023642	7029203	-	WBGene00000872	cyk-1	F11H8.4	Higher in gld-1 RNAi
AGIWUR2044	2.12234	1.04686e-33	1.00854e-36	II	8129960	8134742	+	WBGene00006739	ulp-4	C41C4.6	Higher in gld-1 RNAi
AGIWUR27232	2.55656	1.06947e-33	1.02933e-36	II	11125371	11126362	-	WBGene00004478	rps-9	F40F8.10	Higher in gld-1 RNAi
AGIWUR43409	2.30322	1.07334e-33	1.03205e-36	X	13522264	13527483	-	WBGene00003903	pab-2	F18H3.3	Higher in gld-1 RNAi	YES
AGIWUR45189	1.66063	1.08719e-33	1.04437e-36	V	8457616	8460419	-	WBGene00020721	T23B12.6	T23B12.6	Higher in gld-1 RNAi
AGIWUR29967	-2.01618	1.1431e-33	1.09702e-36	V	15185891	15186300	-	WBGene00013568	Y75B12B.3	Y75B12B.3	Higher in empty vector
AGIWUR38998	1.09675	1.17785e-33	1.12929e-36	I	1950594	1958527	-	WBGene00021771	spe-48	Y51F10.10	Higher in gld-1 RNAi
AGIWUR9695	1.46193	1.18246e-33	1.13263e-36	X	7238666	7242983	-	WBGene00018522	F46H5.7	F46H5.7	Higher in gld-1 RNAi
AGIWUR34689	1.56968	1.18909e-33	1.13788e-36	II	11129289	11130187	+	WBGene00009576	F40F8.3	F40F8.3	Higher in gld-1 RNAi
AGIWUR45184	1.63572	1.19087e-33	1.1385e-36	III	4780130	4781987	-	WBGene00007171	B0393.6	B0393.6	Higher in gld-1 RNAi
AGIWUR3624	1.54455	1.28569e-33	1.22797e-36	IV	7789847	7791229	-	WBGene00004703	rsp-6	C33H5.12	Higher in gld-1 RNAi
AGIWUR34298	1.44889	1.29396e-33	1.2347e-36	V	7060811	7062695	+	WBGene00021956	Y57E12AL.1	Y57E12AL.1	Higher in gld-1 RNAi
AGIWUR25560	1.36441	1.30364e-33	1.24275e-36	X	9850209	9851375	+	WBGene00002271	lec-8	R07B1.10	Higher in gld-1 RNAi
AGIWUR42967	2.01159	1.31217e-33	1.24968e-36	I	502932	506250	-	WBGene00022036	Y65B4BL.4	Y65B4BL.4	Higher in gld-1 RNAi
AGIWUR15003	1.26552	1.37054e-33	1.30404e-36								Higher in gld-1 RNAi
AGIWUR40667	2.35107	1.38099e-33	1.31272e-36	III	6206803	6207971	+	WBGene00004472	rps-3	C23G10.3	Higher in gld-1 RNAi
AGIWUR20148	-1.22194	1.40295e-33	1.33234e-36	III	8047712	8048461	+	WBGene00019677	K12H4.2	K12H4.2	Higher in empty vector
AGIWUR30889	1.33221	1.46839e-33	1.39316e-36	IV	3336927	3338867	-	WBGene00001999	hrp-1	F42A6.7	Higher in gld-1 RNAi
AGIWUR34381	1.54574	1.4923e-33	1.4145e-36	I	1832897	1834764	+	WBGene00016907	C53H9.2	C53H9.2	Higher in gld-1 RNAi
AGIWUR33798	1.21045	1.49723e-33	1.41783e-36	IV	14954206	14958914	-	WBGene00012762	Y41E3.1	Y41E3.1	Higher in gld-1 RNAi
AGIWUR13334	1.5077	1.50169e-33	1.42071e-36	I	1211485	1254669	+	WBGene00021685	herc-1	Y48G8AL.1	Higher in gld-1 RNAi
AGIWUR39843	1.52332	1.58304e-33	1.49625e-36	X	16140507	16147022	-	WBGene00008622	F09C8.2	F09C8.2	Higher in gld-1 RNAi
AGIWUR15751	1.73431	1.67721e-33	1.58376e-36	IV	17278959	17281330	+	WBGene00002005	hsp-1	F26D10.3	Higher in gld-1 RNAi
AGIWUR41112	2.15689	1.68988e-33	1.59422e-36								Higher in gld-1 RNAi
AGIWUR22658	1.44311	1.72377e-33	1.62467e-36	III	4571753	4578437	-	WBGene00004762	sel-5	F35G12.3	Higher in gld-1 RNAi
AGIWUR30399	1.10456	1.76439e-33	1.66138e-36								Higher in gld-1 RNAi
AGIWUR15971	2.85364	1.80056e-33	1.69385e-36	X	6408470	6410359	-	WBGene00003495	mup-2	T22E5.5	Higher in gld-1 RNAi
AGIWUR29749	2.10489	1.85797e-33	1.74621e-36	III	8138090	8139645	+	WBGene00002011	hsp-12.2	C14B9.1	Higher in gld-1 RNAi
AGIWUR30455	2.72343	1.86213e-33	1.74848e-36	III	2769358	2779053	-	WBGene00002244	laf-1	Y71H2AM.19	Higher in gld-1 RNAi
AGIWUR1089	1.95308	1.87796e-33	1.76168e-36	V	6588	7822	-	WBGene00002061	ife-3	B0348.6	Higher in gld-1 RNAi
AGIWUR14850	1.87479	1.92689e-33	1.8059e-36	IV	425972	427204	+	WBGene00022046	Y66H1A.4	Y66H1A.4	Higher in gld-1 RNAi
AGIWUR15099	1.33539	1.9624e-33	1.83746e-36	I	14701122	14706522	-	WBGene00003790	npp-4	Y54E5A.4	Higher in gld-1 RNAi
AGIWUR42782	1.20206	2.06687e-33	1.93347e-36	II	6928770	6947899	+	WBGene00017699	flcn-1	F22D3.2	Higher in gld-1 RNAi
AGIWUR18500	1.72947	2.14398e-33	2.00372e-36	IV	17278959	17281330	+	WBGene00002005	hsp-1	F26D10.3	Higher in gld-1 RNAi
AGIWUR15670	2.13363	2.17321e-33	2.02914e-36	V	1262628	1263989	-	WBGene00004266	rab-1	C39F7.4	Higher in gld-1 RNAi
AGIWUR35241	1.78742	2.26234e-33	2.11039e-36	IV	2324058	2326739	+	WBGene00021415	nsy-4	Y38F2AL.1	Higher in gld-1 RNAi
AGIWUR8445	0.80995	2.45376e-33	2.28682e-36	I	10030174	10046760	+	WBGene00008665	ercc-1	F10G8.7	Higher in gld-1 RNAi
AGIWUR34444	2.35649	2.45868e-33	2.28927e-36	III	7189142	7189631	-	WBGene00004490	rps-21	F37C12.11	Higher in gld-1 RNAi
AGIWUR13234	1.74288	2.47229e-33	2.2998e-36	I	3824947	3826514	+	WBGene00006833	unc-108	F53F10.4	Higher in gld-1 RNAi
AGIWUR34631	1.41449	2.48437e-33	2.3089e-36								Higher in gld-1 RNAi
AGIWUR3989	2.66508	2.48753e-33	2.30968e-36	II	11897365	11901210	-	WBGene00014153	vab-23	ZK930.3	Higher in gld-1 RNAi
AGIWUR10988	1.58441	2.49545e-33	2.31489e-36	X	12389594	12391474	-	WBGene00008956	nekl-3	F19H6.1	Higher in gld-1 RNAi
AGIWUR458	2.22442	2.5901e-33	2.40046e-36	IV	13068751	13070290	+	WBGene00008028	scl-6	C39E9.4	Higher in gld-1 RNAi
AGIWUR28298	2.15507	2.64864e-33	2.45245e-36	IV	10934186	10935914	-	WBGene00002981	lgg-2	ZK593.6	Higher in gld-1 RNAi	YES
AGIWUR45074	2.52666	2.68471e-33	2.48354e-36	V	1989476	1992918	-	WBGene00006589	tnt-4	T08B1.2	Higher in gld-1 RNAi
AGIWUR13406	2.03514	2.71507e-33	2.50931e-36	I	3144410	3147793	-	WBGene00003062	lpd-6	K09H9.6	Higher in gld-1 RNAi
AGIWUR33072	1.85857	2.82877e-33	2.61197e-36	II	6050332	6054307	+	WBGene00020022	gldc-1	R12C12.1	Higher in gld-1 RNAi
AGIWUR15203	2.13608	2.86472e-33	2.64273e-36	V	7226376	7230848	-	WBGene00001563	gei-6	C05C8.4	Higher in gld-1 RNAi
AGIWUR26214	1.65569	2.88707e-33	2.66089e-36	III	10759290	10763006	+	WBGene00010480	K01G5.9	K01G5.9	Higher in gld-1 RNAi
AGIWUR29547	1.31699	3.10979e-33	2.86353e-36	III	4022166	4025658	+	WBGene00011368	tftc-5	T02C12.3	Higher in gld-1 RNAi
AGIWUR40634	1.69283	3.17431e-33	2.92025e-36	I	13428913	13434717	+	WBGene00012740	slc-25A46	Y40B1B.8	Higher in gld-1 RNAi
AGIWUR33671	1.8408	3.20216e-33	2.94316e-36	IV	17278959	17281330	+	WBGene00002005	hsp-1	F26D10.3	Higher in gld-1 RNAi
AGIWUR2026	1.51267	3.41607e-33	3.13689e-36	X	5264330	5271799	+	WBGene00021320	Y34B4A.4	Y34B4A.4	Higher in gld-1 RNAi
AGIWUR37809	1.52048	3.50577e-33	3.2163e-36	III	10896363	10901836	+	WBGene00008082	com-1	C44B9.5	Higher in gld-1 RNAi
AGIWUR20508	-1.36975	3.56722e-33	3.26968e-36	II	6195813	6196959	-	WBGene00016245	C30B5.4	C30B5.4	Higher in empty vector
AGIWUR19363	2.61856	3.74885e-33	3.43301e-36								Higher in gld-1 RNAi
AGIWUR29233	1.02365	3.80855e-33	3.48449e-36	III	13344917	13346866	+	WBGene00009952	acaa-2	F53A2.7	Higher in gld-1 RNAi
AGIWUR44066	1.26004	3.82384e-33	3.49528e-36	II	5589186	5593628	-	WBGene00000383	cdc-14	C17G10.4	Higher in gld-1 RNAi
AGIWUR23201	1.29541	3.8313e-33	3.4989e-36	IV	121797	126225	-	WBGene00017929	grld-1	F29C4.7	Higher in gld-1 RNAi
AGIWUR33313	1.27814	3.84477e-33	3.508e-36	I	8971139	8973063	+	WBGene00009341	thoc-3	F32H2.4	Higher in gld-1 RNAi
AGIWUR14559	1.31641	3.85485e-33	3.51399e-36								Higher in gld-1 RNAi
AGIWUR749	2.14491	3.98736e-33	3.63148e-36	I	12922004	12923548	+	WBGene00003989	pfn-1	Y18D10A.20	Higher in gld-1 RNAi
AGIWUR13479	1.58488	4.22799e-33	3.84712e-36	I	4580692	4583810	-	WBGene00017003	D1007.5	D1007.5	Higher in gld-1 RNAi
AGIWUR5562	2.99725	4.26357e-33	3.87597e-36	X	11603709	11605451	-	WBGene00001502	ftt-2	F52D10.3	Higher in gld-1 RNAi
AGIWUR26146	1.26623	4.31774e-33	3.92165e-36	IV	12601126	12605425	-	WBGene00013224	Y55D9A.2	Y55D9A.2	Higher in gld-1 RNAi
AGIWUR5996	2.25491	4.379e-33	3.97369e-36	IV	10934186	10935914	-	WBGene00002981	lgg-2	ZK593.6	Higher in gld-1 RNAi	YES
AGIWUR23567	1.63351	4.41773e-33	4.00249e-36	I	3682772	3684118	-	WBGene00004272	rab-8	D1037.4	Higher in gld-1 RNAi
AGIWUR13424	1.89432	4.41875e-33	4.00249e-36	IV	13095762	13097065	+	WBGene00004339	rfc-3	C39E9.13	Higher in gld-1 RNAi
AGIWUR35461	2.32239	4.46881e-33	4.04418e-36	IV	655353	658604	+	WBGene00019664	K11H12.8	K11H12.8	Higher in gld-1 RNAi
AGIWUR4969	1.15615	4.48145e-33	4.05194e-36	IV	8414293	8421061	-	WBGene00019792	M116.5	M116.5	Higher in gld-1 RNAi
AGIWUR37410	1.83827	4.54258e-33	4.1035e-36	I	13952159	13953194	+	WBGene00004475	rps-6	Y71A12B.1	Higher in gld-1 RNAi
AGIWUR10238	1.89205	4.70025e-33	4.2421e-36	IV	5966656	6004857	+	WBGene00006780	unc-44	B0350.2	Higher in gld-1 RNAi
AGIWUR8388	2.07678	4.72355e-33	4.25928e-36	V	20780413	20785259	+	WBGene00001851	hif-1	F38A6.3	Higher in gld-1 RNAi
AGIWUR23345	1.65119	4.75811e-33	4.28659e-36	I	10373368	10373862	-	WBGene00003587	ned-8	F45H11.2	Higher in gld-1 RNAi
AGIWUR3001	2.53226	4.79919e-33	4.3197e-36	V	16405751	16407699	+	WBGene00006375	syp-1	F26D2.2	Higher in gld-1 RNAi
AGIWUR34517	1.08904	4.92496e-33	4.42892e-36	IV	17088058	17088834	+	WBGene00004914	snr-1	Y116A8C.42	Higher in gld-1 RNAi
AGIWUR1288	1.64386	5.0248e-33	4.51465e-36	X	16613451	16617675	+	WBGene00015547	ain-1	C06G1.4	Higher in gld-1 RNAi
AGIWUR43038	1.96433	5.05148e-33	4.53455e-36	X	17714968	17718720	+	WBGene00007068	cTel55X.1	cTel55X.1	Higher in gld-1 RNAi
AGIWUR29689	1.49769	5.10125e-33	4.57511e-36	II	11129289	11130187	+	WBGene00009576	F40F8.3	F40F8.3	Higher in gld-1 RNAi
AGIWUR11595	1.89075	5.16019e-33	4.62383e-36	III	10655018	10677521	+	WBGene00000566	cnt-2	Y39A1A.15	Higher in gld-1 RNAi
AGIWUR32378	1.99254	5.31095e-33	4.75465e-36	X	8711590	8711911	+	WBGene00018724	F53A9.1	F53A9.1	Higher in gld-1 RNAi
AGIWUR34244	0.97713	5.37106e-33	4.80416e-36	X	7097434	7100338	-	WBGene00016469	C36B7.6	C36B7.6	Higher in gld-1 RNAi
AGIWUR21085	1.80383	5.53243e-33	4.94408e-36	V	12697794	12704273	+	WBGene00010736	istr-1	K10C8.3	Higher in gld-1 RNAi
AGIWUR15187	1.25481	5.61969e-33	5.01758e-36	I	9536465	9540966	-	WBGene00007984	irx-1	C36F7.1	Higher in gld-1 RNAi
AGIWUR22474	1.63589	5.78957e-33	5.16464e-36	I	12652277	12654646	+	WBGene00010419	H28O16.1	H28O16.1	Higher in gld-1 RNAi
AGIWUR15082	1.36767	5.83138e-33	5.19731e-36	X	13747315	13751777	+	WBGene00003661	nhr-71	K11E4.5	Higher in gld-1 RNAi
AGIWUR30494	3.04735	5.92589e-33	5.27684e-36								Higher in gld-1 RNAi
AGIWUR11578	3.2201	6.08754e-33	5.41596e-36	V	9162051	9163005	-	WBGene00000718	col-145	B0222.7	Higher in gld-1 RNAi
AGIWUR11161	1.81926	6.22341e-33	5.53192e-36	III	10630070	10633501	-	WBGene00012648	Y39A1A.9	Y39A1A.9	Higher in gld-1 RNAi
AGIWUR24020	1.37452	6.31019e-33	5.60408e-36	IV	10243591	10245752	+	WBGene00008506	tkt-1	F01G10.1	Higher in gld-1 RNAi
AGIWUR27203	2.09223	6.7239e-33	5.96619e-36	III	2376193	2384840	+	WBGene00019199	H14E04.2	H14E04.2	Higher in gld-1 RNAi
AGIWUR3695	2.07758	7.20177e-33	6.38455e-36	III	3166285	3171198	+	WBGene00020104	R148.5	R148.5	Higher in gld-1 RNAi
AGIWUR16865	-1.21592	7.30806e-33	6.47304e-36	I	5676827	5677646	+	WBGene00001039	dnj-21	T19B4.4	Higher in empty vector
AGIWUR20807	1.40725	7.32811e-33	6.48506e-36	III	4415520	4418058	-	WBGene00011116	pdcd-2	R07E5.10	Higher in gld-1 RNAi
AGIWUR35689	1.89277	7.39195e-33	6.53576e-36	V	2090669	2091735	+	WBGene00018099	ztf-28	F36F12.8	Higher in gld-1 RNAi
AGIWUR29611	1.46801	7.41089e-33	6.54672e-36	I	3830562	3834124	+	WBGene00018764	F53F10.2	F53F10.2	Higher in gld-1 RNAi
AGIWUR10862	2.42206	7.61108e-33	6.71764e-36	X	11965962	11969784	+	WBGene00008205	sams-1	C49F5.1	Higher in gld-1 RNAi
AGIWUR35283	2.54584	7.76013e-33	6.84315e-36	III	3166285	3171198	+	WBGene00020104	R148.5	R148.5	Higher in gld-1 RNAi
AGIWUR16375	1.01049	8.23788e-33	7.25804e-36	V	15002543	15005055	+	WBGene00011323	mut-15	T01C3.8	Higher in gld-1 RNAi
AGIWUR9149	1.78314	8.60623e-33	7.5759e-36	IV	6329578	6333554	+	WBGene00004783	seu-1	Y73B6BL.5	Higher in gld-1 RNAi
AGIWUR42542	2.14957	9.1052e-33	8.00809e-36	I	12652277	12654646	+	WBGene00010419	H28O16.1	H28O16.1	Higher in gld-1 RNAi
AGIWUR6521	3.27148	9.17543e-33	8.06277e-36	III	10982166	10983253	-	WBGene00000667	col-92	W05B2.6	Higher in gld-1 RNAi
AGIWUR38233	1.34152	9.40355e-33	8.25597e-36	V	14034323	14038372	-	WBGene00011625	vps-39	T08G5.5	Higher in gld-1 RNAi
AGIWUR8901	1.3062	9.47176e-33	8.30856e-36	IV	16934266	16939111	-	WBGene00013790	Y116A8C.10	Y116A8C.10	Higher in gld-1 RNAi
AGIWUR10518	2.16479	9.51265e-33	8.33712e-36	III	3166285	3171198	+	WBGene00020104	R148.5	R148.5	Higher in gld-1 RNAi
AGIWUR16819	1.70833	9.70094e-33	8.4947e-36								Higher in gld-1 RNAi
AGIWUR2727	1.67787	9.93792e-33	8.69459e-36	X	16380597	16389371	-	WBGene00002280	let-2	F01G12.5	Higher in gld-1 RNAi
AGIWUR10503	1.21102	1.00922e-32	8.82189e-36	III	8279108	8305832	+	WBGene00003243	mig-10	F10E9.6	Higher in gld-1 RNAi
AGIWUR32909	1.82308	1.03565e-32	9.04495e-36	IV	2890888	2891636	+	WBGene00235102	Y54G2A.75	Y54G2A.75	Higher in gld-1 RNAi
AGIWUR17129	1.26514	1.08707e-32	9.48578e-36	II	11965339	11966931	-	WBGene00004271	rab-7	W03C9.3	Higher in gld-1 RNAi
AGIWUR5806	1.40273	1.14292e-32	9.96445e-36	IV	5184123	5185240	+	WBGene00020994	W03F8.4	W03F8.4	Higher in gld-1 RNAi
AGIWUR16085	1.71068	1.14785e-32	9.99871e-36	II	7228784	7230616	+	WBGene00017970	F32A5.4	F32A5.4	Higher in gld-1 RNAi
AGIWUR1780	2.2483	1.2043e-32	1.04813e-35	V	13310186	13312260	-	WBGene00008218	nasp-2	C50B6.2	Higher in gld-1 RNAi
AGIWUR24764	1.74932	1.2208e-32	1.06157e-35	I	7857823	7859417	-	WBGene00011230	nud-2	R11A5.2	Higher in gld-1 RNAi
AGIWUR10244	1.73222	1.22777e-32	1.0667e-35	V	4571143	4585167	+	WBGene00022015	Y61A9LA.3	Y61A9LA.3	Higher in gld-1 RNAi
AGIWUR19110	1.59662	1.26264e-32	1.09604e-35	IV	5966656	6004857	+	WBGene00006780	unc-44	B0350.2	Higher in gld-1 RNAi
AGIWUR44050	1.4037	1.27915e-32	1.10941e-35	X	6263648	6266913	+	WBGene00021051	W05H9.4	W05H9.4	Higher in gld-1 RNAi
AGIWUR26564	0.97239	1.28385e-32	1.11252e-35	V	14597939	14600092	+	WBGene00011250	R11H6.2	R11H6.2	Higher in gld-1 RNAi
AGIWUR12060	1.71756	1.28908e-32	1.11609e-35	IV	8457280	8458933	+	WBGene00006374	syx-4	T01B11.3	Higher in gld-1 RNAi
AGIWUR30892	2.15435	1.30585e-32	1.12963e-35	V	1262628	1263989	-	WBGene00004266	rab-1	C39F7.4	Higher in gld-1 RNAi
AGIWUR27630	1.39114	1.31251e-32	1.13441e-35	X	1097152	1103320	+	WBGene00004377	rme-6	F49E7.1	Higher in gld-1 RNAi
AGIWUR2945	1.91902	1.39694e-32	1.20634e-35	IV	17088058	17088834	+	WBGene00004914	snr-1	Y116A8C.42	Higher in gld-1 RNAi
AGIWUR25689	2.2126	1.40904e-32	1.21573e-35	III	8725323	8731373	-	WBGene00022718	ZK370.4	ZK370.4	Higher in gld-1 RNAi
AGIWUR24027	0.9421	1.47427e-32	1.27092e-35	III	4914096	4917129	-	WBGene00004679	rars-1	F26F4.10	Higher in gld-1 RNAi
AGIWUR31210	1.0395	1.47791e-32	1.27297e-35	X	10920533	10928998	-	WBGene00000961	dgn-1	T21B6.1	Higher in gld-1 RNAi
AGIWUR25298	-0.80009	1.50176e-32	1.29239e-35	III	7287848	7290562	-	WBGene00015162	algn-11	B0361.8	Higher in empty vector
AGIWUR36485	1.33278	1.52247e-32	1.30909e-35								Higher in gld-1 RNAi
AGIWUR43174	1.82396	1.53089e-32	1.3152e-35	IV	4651044	4652468	+	WBGene00006706	ubc-9	F29B9.6	Higher in gld-1 RNAi
AGIWUR16730	1.78091	1.56116e-32	1.34005e-35	X	8721557	8723552	-	WBGene00006587	tnt-2	F53A9.10	Higher in gld-1 RNAi
AGIWUR42029	1.44276	1.57881e-32	1.35404e-35	I	3830562	3834124	+	WBGene00018764	F53F10.2	F53F10.2	Higher in gld-1 RNAi
AGIWUR33425	1.23735	1.64074e-32	1.40595e-35	II	11965339	11966931	-	WBGene00004271	rab-7	W03C9.3	Higher in gld-1 RNAi
AGIWUR27108	0.91847	1.76261e-32	1.50908e-35	IV	4659521	4660203	-	WBGene00017925	F29B9.11	F29B9.11	Higher in gld-1 RNAi
AGIWUR2624	1.86061	1.77508e-32	1.51846e-35	IV	6906415	6909913	-	WBGene00004458	rpn-1	T22D1.9	Higher in gld-1 RNAi
AGIWUR6526	1.41469	1.7951e-32	1.53428e-35	II	5078235	5081161	-	WBGene00001102	dsh-2	C27A2.6	Higher in gld-1 RNAi
AGIWUR9505	1.83684	1.80496e-32	1.54139e-35	I	13814756	13827988	-	WBGene00012369	W09G3.6	W09G3.6	Higher in gld-1 RNAi
AGIWUR28372	2.29374	1.83098e-32	1.56227e-35	I	4771348	4773673	-	WBGene00019770	M04F3.4	M04F3.4	Higher in gld-1 RNAi
AGIWUR15023	2.28152	1.85121e-32	1.57818e-35	IV	5649533	5651079	+	WBGene00000817	csn-5	B0547.1	Higher in gld-1 RNAi
AGIWUR20915	2.07073	1.86054e-32	1.58479e-35	X	7823652	7825769	+	WBGene00001169	eef-1A.2	R03G5.1	Higher in gld-1 RNAi
AGIWUR31335	2.65493	1.90823e-32	1.62403e-35	IV	3439655	3440453	+	WBGene00001692	grd-3	W05E7.1	Higher in gld-1 RNAi
AGIWUR36183	2.63405	1.9123e-32	1.6261e-35	I	14855901	14863573	-	WBGene00006789	unc-54	F11C3.3	Higher in gld-1 RNAi	YES
AGIWUR8528	1.45056	2.06351e-32	1.75319e-35	III	9694668	9696517	-	WBGene00007400	C07A9.2	C07A9.2	Higher in gld-1 RNAi
AGIWUR33012	2.5467	2.07863e-32	1.76454e-35	X	1311605	1316634	+	WBGene00019272	H42K12.3	H42K12.3	Higher in gld-1 RNAi
AGIWUR15478	2.26064	2.09107e-32	1.77359e-35	X	6818438	6820080	+	WBGene00000991	dhs-28	M03A8.1	Higher in gld-1 RNAi
AGIWUR19074	1.62016	2.26436e-32	1.91895e-35	IV	3222440	3252601	+	WBGene00022059	Y67D8A.2	Y67D8A.2	Higher in gld-1 RNAi
AGIWUR7084	2.01628	2.31904e-32	1.96363e-35	X	6818438	6820080	+	WBGene00000991	dhs-28	M03A8.1	Higher in gld-1 RNAi
AGIWUR21269	1.49993	2.45772e-32	2.07769e-35	I	5416649	5420731	-	WBGene00016278	C30H7.2	C30H7.2	Higher in gld-1 RNAi
AGIWUR10628	2.0348	2.45791e-32	2.07769e-35	III	1619742	1625797	+	WBGene00002025	hsp-60	Y22D7AL.5	Higher in gld-1 RNAi
AGIWUR4386	1.59881	2.66219e-32	2.24847e-35								Higher in gld-1 RNAi
AGIWUR42537	1.73291	2.70091e-32	2.27925e-35	I	13952159	13953194	+	WBGene00004475	rps-6	Y71A12B.1	Higher in gld-1 RNAi
AGIWUR27479	1.56273	2.70656e-32	2.28209e-35	IV	3593960	3598552	-	WBGene00021377	Y37E11B.5	Y37E11B.5	Higher in gld-1 RNAi
AGIWUR35066	1.21461	2.82424e-32	2.37931e-35	IV	568372	570875	-	WBGene00018925	F56A11.5	F56A11.5	Higher in gld-1 RNAi
AGIWUR7226	1.34762	3.00035e-32	2.52554e-35	III	5864500	5866541	+	WBGene00017161	rabn-5	F01F1.4	Higher in gld-1 RNAi
AGIWUR6019	2.09459	3.06956e-32	2.58163e-35	I	4771348	4773673	-	WBGene00019770	M04F3.4	M04F3.4	Higher in gld-1 RNAi
AGIWUR18463	1.62775	3.14782e-32	2.64523e-35								Higher in gld-1 RNAi
AGIWUR38149	3.49099	3.32251e-32	2.78968e-35								Higher in gld-1 RNAi
AGIWUR38840	-1.51174	3.35413e-32	2.81387e-35	V	19157659	19158877	-	WBGene00012668	Y39B6A.5	Y39B6A.5	Higher in empty vector
AGIWUR97	1.88087	3.39767e-32	2.84801e-35	I	14720588	14721979	-	WBGene00010579	K05C4.2	K05C4.2	Higher in gld-1 RNAi
AGIWUR43515	1.98406	3.63326e-32	3.04293e-35	V	1262628	1263989	-	WBGene00004266	rab-1	C39F7.4	Higher in gld-1 RNAi
AGIWUR30249	1.36857	3.76297e-32	3.14893e-35	X	10201329	10205433	-	WBGene00004786	sex-1	F44A6.2	Higher in gld-1 RNAi
AGIWUR8574	2.11932	3.81749e-32	3.19189e-35	III	3166285	3171198	+	WBGene00020104	R148.5	R148.5	Higher in gld-1 RNAi
AGIWUR5132	1.78563	3.91355e-32	3.26947e-35	I	1670036	1672742	-	WBGene00022158	Y71G12B.23	Y71G12B.23	Higher in gld-1 RNAi
AGIWUR19560	1.69825	3.93965e-32	3.28852e-35	II	8743725	8747234	+	WBGene00010681	mak-1	K08F8.1	Higher in gld-1 RNAi
AGIWUR9293	1.86584	4.00553e-32	3.34073e-35	II	11578716	11582758	+	WBGene00010056	smc-6	F54D5.14	Higher in gld-1 RNAi
AGIWUR27831	1.15846	4.02538e-32	3.35449e-35	II	2452970	2458981	-	WBGene00004129	pqn-42	F53G2.4	Higher in gld-1 RNAi
AGIWUR24541	2.45111	4.08222e-32	3.39902e-35	I	7258915	7267117	-	WBGene00002348	myo-1	R06C7.10	Higher in gld-1 RNAi
AGIWUR36012	1.52305	4.16586e-32	3.46578e-35	III	1202548	1207346	+	WBGene00022489	Y119D3B.12	Y119D3B.12	Higher in gld-1 RNAi
AGIWUR42525	1.97865	4.17152e-32	3.46759e-35	V	6098993	6100553	-	WBGene00000802	crt-1	Y38A10A.5	Higher in gld-1 RNAi
AGIWUR23710	1.3083	4.30696e-32	3.57721e-35	III	9694668	9696517	-	WBGene00007400	C07A9.2	C07A9.2	Higher in gld-1 RNAi
AGIWUR18163	3.00162	4.42894e-32	3.67547e-35								Higher in gld-1 RNAi
AGIWUR38133	-1.32484	4.63312e-32	3.84173e-35	V	8022218	8023308	+	WBGene00001152	ech-3	F43H9.1	Higher in empty vector
AGIWUR23786	0.93216	4.64737e-32	3.85035e-35	II	8137880	8141276	+	WBGene00008053	cdc-48.2	C41C4.8	Higher in gld-1 RNAi
AGIWUR20028	1.77982	4.71978e-32	3.90711e-35	IV	11155029	11156634	+	WBGene00007445	C08F8.3	C08F8.3	Higher in gld-1 RNAi
AGIWUR26751	1.57435	5.09132e-32	4.21118e-35	X	7238666	7242983	-	WBGene00018522	F46H5.7	F46H5.7	Higher in gld-1 RNAi
AGIWUR34752	1.62816	5.40681e-32	4.46843e-35	II	1306240	1310133	-	WBGene00000112	alh-6	F56D12.1	Higher in gld-1 RNAi
AGIWUR1547	1.22048	5.46517e-32	4.51294e-35	IV	999214	1003639	+	WBGene00021923	Y55F3AM.5	Y55F3AM.5	Higher in gld-1 RNAi
AGIWUR1728	-1.49672	5.59294e-32	4.61463e-35	V	5545669	5548073	-	WBGene00015965	ugt-48	C18C4.3	Higher in empty vector
AGIWUR6488	1.69148	5.62999e-32	4.64138e-35	II	14250683	14251448	+	WBGene00001971	hmg-1.1	Y48B6A.14	Higher in gld-1 RNAi
AGIWUR33120	1.62823	5.69116e-32	4.68794e-35								Higher in gld-1 RNAi
AGIWUR34992	1.25034	6.10416e-32	5.024e-35	IV	1216590	1218527	+	WBGene00021123	W09G12.9	W09G12.9	Higher in gld-1 RNAi
AGIWUR24852	1.1209	6.13362e-32	5.04409e-35	III	9046055	9050693	-	WBGene00011299	ikke-1	R107.4	Higher in gld-1 RNAi
AGIWUR18136	-1.02068	6.38225e-32	5.24424e-35	IV	10366333	10367790	-	WBGene00011239	pges-2	R11A8.5	Higher in empty vector
AGIWUR191	2.04778	6.43081e-32	5.27981e-35	I	14755154	14756432	-	WBGene00009559	mtx-1	F39B2.11	Higher in gld-1 RNAi
AGIWUR26391	1.37697	6.53978e-32	5.36487e-35	IV	121797	126225	-	WBGene00017929	grld-1	F29C4.7	Higher in gld-1 RNAi
AGIWUR20651	1.09836	6.56943e-32	5.38478e-35	X	5776251	5778884	+	WBGene00006368	sym-3	C54H2.1	Higher in gld-1 RNAi
AGIWUR13795	2.05857	6.82498e-32	5.58966e-35	II	11739456	11742876	+	WBGene00008741	F13D12.6	F13D12.6	Higher in gld-1 RNAi
AGIWUR31785	1.17346	7.037e-32	5.7586e-35	I	8606404	8608631	-	WBGene00009664	idha-1	F43G9.1	Higher in gld-1 RNAi	YES
AGIWUR30177	2.22834	7.16667e-32	5.85991e-35	IV	8686756	8687810	-	WBGene00017238	F08B4.7	F08B4.7	Higher in gld-1 RNAi
AGIWUR37771	2.70215	7.18868e-32	5.8731e-35	I	12652277	12654646	+	WBGene00010419	H28O16.1	H28O16.1	Higher in gld-1 RNAi
AGIWUR2398	1.7152	7.30946e-32	5.96691e-35	I	3433157	3438543	-	WBGene00004775	sep-1	Y47G6A.12	Higher in gld-1 RNAi
AGIWUR44076	1.36604	7.39118e-32	6.0287e-35	V	14421566	14422618	-	WBGene00003922	pas-1	C15H11.7	Higher in gld-1 RNAi
AGIWUR19530	3.05179	7.41974e-32	6.04706e-35	X	11711307	11712280	-	WBGene00000753	col-180	C44C10.1	Higher in gld-1 RNAi
AGIWUR32141	1.24339	7.48246e-32	6.09321e-35	II	11651261	11652906	-	WBGene00013924	rad-23	ZK20.3	Higher in gld-1 RNAi
AGIWUR23509	2.09797	7.51604e-32	6.11558e-35	IV	9932235	9933879	+	WBGene00009132	F25H8.2	F25H8.2	Higher in gld-1 RNAi
AGIWUR13860	1.26962	7.9502e-32	6.46358e-35	V	14445324	14447608	-	WBGene00009082	dlat-1	F23B12.5	Higher in gld-1 RNAi
AGIWUR37671	1.66563	7.99152e-32	6.4919e-35	II	9746316	9750454	+	WBGene00003785	nos-3	Y53C12B.3	Higher in gld-1 RNAi	YES
AGIWUR32364	2.15351	8.23068e-32	6.68075e-35	I	4771348	4773673	-	WBGene00019770	M04F3.4	M04F3.4	Higher in gld-1 RNAi
AGIWUR24734	1.3917	8.4417e-32	6.84647e-35	II	9940758	9944006	+	WBGene00007333	ufd-3	C05C10.6	Higher in gld-1 RNAi
AGIWUR2395	2.02574	8.54463e-32	6.92433e-35	IV	6329578	6333554	+	WBGene00004783	seu-1	Y73B6BL.5	Higher in gld-1 RNAi
AGIWUR42110	2.04893	8.59887e-32	6.96265e-35								Higher in gld-1 RNAi
AGIWUR29646	-1.05748	8.73728e-32	7.069e-35	III	9813446	9814424	+	WBGene00014020	ZK632.14	ZK632.14	Higher in empty vector
AGIWUR31590	1.45764	8.96149e-32	7.24454e-35	III	12714566	12743929	+	WBGene00007027	ssl-1	Y111B2A.22	Higher in gld-1 RNAi
AGIWUR8750	1.51803	9.30442e-32	7.51568e-35	V	6745039	6748613	+	WBGene00020806	T25F10.3	T25F10.3	Higher in gld-1 RNAi
AGIWUR9099	1.85612	9.37878e-32	7.56964e-35	III	10736893	10739824	-	WBGene00012359	W09D10.1	W09D10.1	Higher in gld-1 RNAi
AGIWUR13132	1.48761	9.45079e-32	7.6216e-35	II	2751741	2752611	-	WBGene00017916	F29A7.6	F29A7.6	Higher in gld-1 RNAi
AGIWUR27423	1.36578	9.54487e-32	7.69127e-35	I	10501585	10505949	+	WBGene00006445	tag-68	F37D6.6	Higher in gld-1 RNAi
AGIWUR44614	1.42809	9.95115e-32	8.0122e-35	IV	999214	1003639	+	WBGene00021923	Y55F3AM.5	Y55F3AM.5	Higher in gld-1 RNAi
AGIWUR26781	1.44628	1.00284e-31	8.06791e-35	III	10811906	10816844	-	WBGene00004736	sca-1	K11D9.2	Higher in gld-1 RNAi
AGIWUR8542	1.31736	1.02778e-31	8.2619e-35	III	8010778	8013774	+	WBGene00000508	cit-1.2	F44B9.3	Higher in gld-1 RNAi
AGIWUR10902	1.50178	1.05001e-31	8.42779e-35	I	6315233	6317267	+	WBGene00002073	ima-2	F26B1.3	Higher in gld-1 RNAi
AGIWUR31746	2.8171	1.0501e-31	8.42779e-35	II	546705	552031	+	WBGene00015646	mlt-10	C09E8.3	Higher in gld-1 RNAi
AGIWUR43269	2.08741	1.0554e-31	8.46354e-35	IV	4072327	4077644	+	WBGene00004157	pqn-75	W03D2.1	Higher in gld-1 RNAi
AGIWUR8181	1.05414	1.06781e-31	8.55615e-35	V	6502369	6504181	-	WBGene00003385	moc-2	W01A11.6	Higher in gld-1 RNAi
AGIWUR34254	-1.21884	1.07302e-31	8.59104e-35	I	8966130	8967004	+	WBGene00007026	mdt-31	F32H2.2	Higher in empty vector
AGIWUR7150	-1.1492	1.10206e-31	8.8165e-35	I	8640508	8644399	+	WBGene00009672	F43G9.12	F43G9.12	Higher in empty vector
AGIWUR22627	1.5764	1.11143e-31	8.88437e-35	V	15395696	15397348	+	WBGene00000868	cyb-3	T06E6.2	Higher in gld-1 RNAi
AGIWUR21328	2.78954	1.12901e-31	9.01769e-35								Higher in gld-1 RNAi
AGIWUR6394	0.89343	1.1337e-31	9.04785e-35	III	5438826	5440632	-	WBGene00020970	W03A5.6	W03A5.6	Higher in gld-1 RNAi
AGIWUR15169	1.88123	1.15735e-31	9.22923e-35	V	14987556	14991024	-	WBGene00011318	cdt-2	T01C3.1	Higher in gld-1 RNAi
AGIWUR11596	1.82831	1.18446e-31	9.43794e-35								Higher in gld-1 RNAi
AGIWUR2881	2.45114	1.18773e-31	9.45642e-35	X	7230330	7238662	-	WBGene00018519	F46H5.3	F46H5.3	Higher in gld-1 RNAi
AGIWUR4499	1.58652	1.20198e-31	9.56231e-35	III	5625014	5632322	+	WBGene00000900	daf-4	C05D2.1	Higher in gld-1 RNAi
AGIWUR27428	1.71491	1.22749e-31	9.75747e-35	II	14068907	14089119	+	WBGene00012730	xrn-1	Y39G8C.1	Higher in gld-1 RNAi
AGIWUR37471	1.29309	1.22985e-31	9.7685e-35	V	13818132	13822980	+	WBGene00004767	sel-10	F55B12.3	Higher in gld-1 RNAi	YES
AGIWUR13249	1.57885	1.24643e-31	9.8923e-35	V	15071748	15080152	+	WBGene00006808	unc-76	C01G10.11	Higher in gld-1 RNAi
AGIWUR18041	1.1104	1.25956e-31	9.98855e-35	X	5776251	5778884	+	WBGene00006368	sym-3	C54H2.1	Higher in gld-1 RNAi
AGIWUR13975	1.71307	1.26337e-31	1.00109e-34	I	127297	134065	+	WBGene00003229	mex-3	F53G12.5	Higher in gld-1 RNAi	YES
AGIWUR32360	1.41994	1.27994e-31	1.01342e-34	X	8660619	8671753	+	WBGene00004369	rig-1	K09E2.4	Higher in gld-1 RNAi
AGIWUR29912	1.28249	1.29462e-31	1.02422e-34	III	6462216	6462856	-	WBGene00020823	T26A5.8	T26A5.8	Higher in gld-1 RNAi
AGIWUR25639	1.00369	1.36304e-31	1.0775e-34	V	20846113	20847727	+	WBGene00001431	fkb-6	F31D4.3	Higher in gld-1 RNAi
AGIWUR2995	-1.06493	1.40056e-31	1.10628e-34	I	2078959	2085662	+	WBGene00021352	Y37E3.11	Y37E3.11	Higher in empty vector
AGIWUR1113	1.68544	1.41148e-31	1.11403e-34	IV	6095411	6110639	+	WBGene00002245	lag-1	K08B4.1	Higher in gld-1 RNAi
AGIWUR24391	1.64602	1.4187e-31	1.11885e-34								Higher in gld-1 RNAi
AGIWUR13812	2.03097	1.49787e-31	1.18035e-34	III	13256878	13262905	+	WBGene00010139	F56A8.3	F56A8.3	Higher in gld-1 RNAi
AGIWUR18371	1.49306	1.52922e-31	1.20411e-34	II	5214441	5225377	-	WBGene00001101	dsh-1	C34F11.9	Higher in gld-1 RNAi
AGIWUR15287	2.37243	1.54955e-31	1.21916e-34	IV	11146940	11149504	-	WBGene00008505	F01G4.6	F01G4.6	Higher in gld-1 RNAi
AGIWUR6470	1.2607	1.59462e-31	1.25363e-34	V	5943474	5950991	+	WBGene00004206	pst-1	M03F8.2	Higher in gld-1 RNAi
AGIWUR36615	2.26063	1.59714e-31	1.25463e-34	II	1306240	1310133	-	WBGene00000112	alh-6	F56D12.1	Higher in gld-1 RNAi
AGIWUR35229	1.85098	1.69784e-31	1.33269e-34	III	3702260	3703172	+	WBGene00007573	C14B1.2	C14B1.2	Higher in gld-1 RNAi
AGIWUR27070	1.43441	1.71217e-31	1.34288e-34	III	12967898	12972498	-	WBGene00012713	bckd-1A	Y39E4A.3	Higher in gld-1 RNAi
AGIWUR21415	1.34689	1.79365e-31	1.40568e-34	I	9289753	9294035	-	WBGene00009174	F26H9.2	F26H9.2	Higher in gld-1 RNAi
AGIWUR13438	1.11467	1.93368e-31	1.51424e-34	I	3867541	3869109	+	WBGene00020185	pgk-1	T03F1.3	Higher in gld-1 RNAi
AGIWUR27729	1.06071	1.95079e-31	1.52644e-34	V	6453196	6454973	+	WBGene00022646	acl-9	ZK40.1	Higher in gld-1 RNAi
AGIWUR9564	1.56207	1.95454e-31	1.52818e-34	X	7238666	7242983	-	WBGene00018522	F46H5.7	F46H5.7	Higher in gld-1 RNAi
AGIWUR995	1.41069	1.96005e-31	1.53059e-34	IV	9147468	9148579	+	WBGene00000121	aly-2	F23B2.6	Higher in gld-1 RNAi
AGIWUR27830	1.00403	1.96069e-31	1.53059e-34	I	112285	113721	+	WBGene00018774	F53G12.9	F53G12.9	Higher in gld-1 RNAi
AGIWUR11048	1.82294	1.96868e-31	1.53563e-34	IV	4647202	4649743	+	WBGene00017923	F29B9.8	F29B9.8	Higher in gld-1 RNAi
AGIWUR33641	3.25192	1.98401e-31	1.54529e-34	V	9164297	9165307	-	WBGene00000599	col-10	B0222.8	Higher in gld-1 RNAi
AGIWUR20092	-1.48134	1.98415e-31	1.54529e-34	X	5637887	5638075	+	WBGene00044570	T22B7.8	T22B7.8	Higher in empty vector
AGIWUR488	1.36411	1.99863e-31	1.55535e-34	II	9358531	9369098	+	WBGene00003196	mel-11	C06C3.1	Higher in gld-1 RNAi
AGIWUR5607	2.10159	2.04551e-31	1.5906e-34	V	10965675	10968070	+	WBGene00008920	eef-1G	F17C11.9	Higher in gld-1 RNAi	YES
AGIWUR39752	1.93744	2.05783e-31	1.59893e-34	I	5902106	5904695	-	WBGene00004109	stam-1	C34G6.7	Higher in gld-1 RNAi
AGIWUR15112	1.80908	2.06781e-31	1.60544e-34	II	13970584	13972970	-	WBGene00012722	Y39G8B.1	Y39G8B.1	Higher in gld-1 RNAi
AGIWUR2055	1.74664	2.09693e-31	1.62679e-34	V	6120909	6202626	-	WBGene00006436	ttn-1	W06H8.8	Higher in gld-1 RNAi
AGIWUR13356	1.42612	2.13633e-31	1.65607e-34	I	3830562	3834124	+	WBGene00018764	F53F10.2	F53F10.2	Higher in gld-1 RNAi
AGIWUR11064	-1.19654	2.15511e-31	1.66933e-34	IV	10629431	10631245	-	WBGene00044977	F56C4.4	F56C4.4	Higher in empty vector
AGIWUR44823	1.91404	2.22585e-31	1.72279e-34	II	11846508	11854743	-	WBGene00000528	clh-1	T27D12.2	Higher in gld-1 RNAi
AGIWUR30684	2.64603	2.23212e-31	1.72631e-34	I	12652277	12654646	+	WBGene00010419	H28O16.1	H28O16.1	Higher in gld-1 RNAi
AGIWUR31640	3.14923	2.23716e-31	1.72887e-34								Higher in gld-1 RNAi
AGIWUR17621	1.75393	2.245e-31	1.73359e-34	IV	5966656	6004857	+	WBGene00006780	unc-44	B0350.2	Higher in gld-1 RNAi
AGIWUR19115	1.22812	2.24752e-31	1.73419e-34								Higher in gld-1 RNAi
AGIWUR36727	2.87269	2.315e-31	1.78489e-34	X	6408470	6410359	-	WBGene00003495	mup-2	T22E5.5	Higher in gld-1 RNAi
AGIWUR16002	1.6548	2.37677e-31	1.83111e-34	I	5284062	5291604	-	WBGene00001333	erm-1	C01G8.5	Higher in gld-1 RNAi
AGIWUR39134	1.77001	2.48604e-31	1.91381e-34	III	1143172	1145211	+	WBGene00004891	smr-1	Y71D11A.2	Higher in gld-1 RNAi
AGIWUR16545	1.27154	2.57002e-31	1.97694e-34	I	8609925	8611066	+	WBGene00009665	lmd-1	F43G9.2	Higher in gld-1 RNAi
AGIWUR25185	-0.84833	2.57462e-31	1.97895e-34	I	9712825	9715230	-	WBGene00007621	C16C2.4	C16C2.4	Higher in empty vector
AGIWUR20689	1.24335	2.63359e-31	2.02273e-34	IV	999214	1003639	+	WBGene00021923	Y55F3AM.5	Y55F3AM.5	Higher in gld-1 RNAi
AGIWUR16222	0.99073	2.66296e-31	2.04371e-34	IV	10151949	10155636	+	WBGene00011775	T14G10.5	T14G10.5	Higher in gld-1 RNAi
AGIWUR21235	1.36533	2.84118e-31	2.17882e-34	III	9225374	9228786	-	WBGene00004391	rnr-1	T23G5.1	Higher in gld-1 RNAi
AGIWUR17852	1.29098	2.84439e-31	2.17961e-34	I	8485876	8487043	-	WBGene00008387	D1081.9	D1081.9	Higher in gld-1 RNAi
AGIWUR41617	2.77902	2.88444e-31	2.20861e-34	X	6408470	6410359	-	WBGene00003495	mup-2	T22E5.5	Higher in gld-1 RNAi
AGIWUR15536	1.22518	2.91054e-31	2.22689e-34	X	17193300	17195137	-	WBGene00015122	B0302.5	B0302.5	Higher in gld-1 RNAi
AGIWUR24405	1.92129	2.95834e-31	2.26173e-34	V	6488203	6489120	-	WBGene00002273	lec-10	W01A11.4	Higher in gld-1 RNAi
AGIWUR5704	1.77174	2.97226e-31	2.27064e-34	I	11323527	11333152	+	WBGene00000410	cdk-9	H25P06.2	Higher in gld-1 RNAi
AGIWUR13908	1.65566	2.97831e-31	2.27352e-34	II	13389761	13401992	+	WBGene00012995	Y48C3A.14	Y48C3A.14	Higher in gld-1 RNAi
AGIWUR19772	-1.71986	3.00292e-31	2.29056e-34	III	6164645	6171165	+	WBGene00023489	F42A10.9	F42A10.9	Higher in empty vector
AGIWUR44233	1.72957	3.32422e-31	2.53254e-34	III	9694668	9696517	-	WBGene00007400	C07A9.2	C07A9.2	Higher in gld-1 RNAi
AGIWUR25778	1.71233	3.32522e-31	2.53254e-34	X	6044309	6048610	-	WBGene00003911	pak-1	C09B8.7	Higher in gld-1 RNAi
AGIWUR10685	2.14243	3.37609e-31	2.56932e-34	V	8029439	8031214	+	WBGene00003865	oma-2	ZC513.6	Higher in gld-1 RNAi
AGIWUR3606	-1.11343	3.42239e-31	2.60258e-34	X	6904721	6905849	+	WBGene00017445	sid-5	F14B8.2	Higher in empty vector
AGIWUR15563	1.16259	3.47044e-31	2.63711e-34	V	11027153	11030845	-	WBGene00007554	pptr-2	C13G3.3	Higher in gld-1 RNAi
AGIWUR9523	1.32111	3.5332e-31	2.68276e-34	III	6935967	6939443	+	WBGene00000762	coq-2	F57B9.4	Higher in gld-1 RNAi
AGIWUR10614	1.84442	3.65317e-31	2.77175e-34	I	4634103	4635620	+	WBGene00016653	C44E4.4	C44E4.4	Higher in gld-1 RNAi
AGIWUR20773	1.20116	3.81778e-31	2.89445e-34	V	12763945	12767933	+	WBGene00004738	scc-3	F18E2.3	Higher in gld-1 RNAi
AGIWUR21383	1.8645	3.82139e-31	2.89499e-34	II	6835021	6847906	+	WBGene00001194	egl-27	C04A2.3	Higher in gld-1 RNAi
AGIWUR649	2.32428	3.85598e-31	2.91899e-34								Higher in gld-1 RNAi
AGIWUR12502	0.96625	3.87467e-31	2.93092e-34	III	7521004	7524836	+	WBGene00002986	lig-4	C07H6.1	Higher in gld-1 RNAi
AGIWUR886	2.25106	3.91326e-31	2.95787e-34	IV	11146940	11149504	-	WBGene00008505	F01G4.6	F01G4.6	Higher in gld-1 RNAi
AGIWUR39613	1.3228	3.92507e-31	2.96455e-34	X	16665116	16674732	-	WBGene00018374	tag-343	F43B10.2	Higher in gld-1 RNAi
AGIWUR29379	0.95533	3.93106e-31	2.96684e-34	V	15189927	15190926	+	WBGene00000879	cyn-3	Y75B12B.5	Higher in gld-1 RNAi
AGIWUR17484	1.67635	4.02991e-31	3.03915e-34	III	900138	901444	-	WBGene00017759	sucl-2	F23H11.3	Higher in gld-1 RNAi
AGIWUR240	1.7878	4.16295e-31	3.13711e-34	V	11917564	11924654	+	WBGene00011270	R31.2	R31.2	Higher in gld-1 RNAi
AGIWUR36400	1.81281	4.21788e-31	3.17612e-34	III	9004821	9005955	-	WBGene00004269	rab-6.1	F59B2.7	Higher in gld-1 RNAi
AGIWUR24389	1.18488	4.38627e-31	3.30043e-34	IV	9386208	9394930	+	WBGene00000911	daf-15	C10C5.6	Higher in gld-1 RNAi
AGIWUR12550	2.96271	4.4237e-31	3.32609e-34	I	10567894	10569019	+	WBGene00004408	rla-0	F25H2.10	Higher in gld-1 RNAi
AGIWUR21167	1.22277	4.62351e-31	3.47371e-34	II	12103331	12107857	-	WBGene00012469	Y17G7B.18	Y17G7B.18	Higher in gld-1 RNAi
AGIWUR24746	1.01484	4.75943e-31	3.57314e-34	III	6198902	6202594	+	WBGene00004459	rpn-2	C23G10.4	Higher in gld-1 RNAi
AGIWUR15231	1.56494	4.77444e-31	3.58172e-34	V	9889839	9894849	+	WBGene00008239	fshr-1	C50H2.1	Higher in gld-1 RNAi
AGIWUR29971	-1.20348	4.88343e-31	3.66074e-34	IV	8016153	8016882	+	WBGene00016129	C26B2.7	C26B2.7	Higher in empty vector
AGIWUR39093	1.28601	4.96043e-31	3.71568e-34	I	3547071	3552005	+	WBGene00021634	rde-10	Y47G6A.4	Higher in gld-1 RNAi
AGIWUR44548	2.56294	4.96846e-31	3.71891e-34	II	8143863	8144671	+	WBGene00004421	rpl-10	F10B5.1	Higher in gld-1 RNAi
AGIWUR8278	0.99651	4.97635e-31	3.72203e-34	X	11968034	12021212	+	WBGene00012158	ucr-2.1	VW06B3R.1	Higher in gld-1 RNAi
AGIWUR8835	1.5408	5.22239e-31	3.90313e-34	II	7599657	7608014	+	WBGene00019940	npp-21	R07G3.3	Higher in gld-1 RNAi
AGIWUR35160	1.99835	5.229e-31	3.90515e-34	I	2730004	2731453	+	WBGene00022127	yop-1	Y71F9B.3	Higher in gld-1 RNAi
AGIWUR39497	1.18815	5.29328e-31	3.95021e-34	I	14720588	14721979	-	WBGene00010579	K05C4.2	K05C4.2	Higher in gld-1 RNAi
AGIWUR6255	1.87103	5.54737e-31	4.13674e-34	V	11554635	11558127	+	WBGene00001110	duo-1	F38B7.5	Higher in gld-1 RNAi
AGIWUR7917	-1.33495	5.6358e-31	4.19955e-34	III	12624766	12625890	+	WBGene00013736	Y111B2A.13	Y111B2A.13	Higher in empty vector
AGIWUR35374	1.60668	5.7368e-31	4.27163e-34	III	1202548	1207346	+	WBGene00022489	Y119D3B.12	Y119D3B.12	Higher in gld-1 RNAi
AGIWUR32239	1.50008	5.83783e-31	4.34362e-34	X	10675706	10677109	-	WBGene00008745	F13E6.1	F13E6.1	Higher in gld-1 RNAi	YES
AGIWUR44613	1.18114	6.02598e-31	4.48028e-34	II	11453362	11455864	+	WBGene00004698	rsp-1	W02B12.3	Higher in gld-1 RNAi
AGIWUR21705	1.50901	6.06329e-31	4.50467e-34	III	1202548	1207346	+	WBGene00022489	Y119D3B.12	Y119D3B.12	Higher in gld-1 RNAi
AGIWUR37875	1.63071	6.32881e-31	4.69832e-34	I	10730712	10732448	-	WBGene00004466	rpn-10	B0205.3	Higher in gld-1 RNAi
AGIWUR27926	0.94177	6.33333e-31	4.69832e-34	III	4406286	4407326	+	WBGene00004387	rnp-4	R07E5.14	Higher in gld-1 RNAi
AGIWUR5488	1.38527	6.45668e-31	4.78627e-34	I	11917834	11923915	-	WBGene00011058	fdps-1	R06C1.2	Higher in gld-1 RNAi
AGIWUR31487	2.33967	6.46233e-31	4.78691e-34	III	13604339	13606067	-	WBGene00000067	act-5	T25C8.2	Higher in gld-1 RNAi
AGIWUR15820	2.03548	6.4842e-31	4.79955e-34	III	12492793	12495640	-	WBGene00013727	Y111B2A.1	Y111B2A.1	Higher in gld-1 RNAi
AGIWUR8215	2.01065	6.51957e-31	4.82216e-34	II	11897365	11901210	-	WBGene00014153	vab-23	ZK930.3	Higher in gld-1 RNAi
AGIWUR44152	1.74774	6.67021e-31	4.92994e-34	III	9004821	9005955	-	WBGene00004269	rab-6.1	F59B2.7	Higher in gld-1 RNAi
AGIWUR40128	1.71331	6.68922e-31	4.94034e-34								Higher in gld-1 RNAi
AGIWUR17790	1.46492	6.78841e-31	5.0099e-34	III	9600038	9600745	-	WBGene00010227	F58A4.2	F58A4.2	Higher in gld-1 RNAi
AGIWUR41787	1.2168	7.25243e-31	5.3484e-34	IV	11131279	11133785	+	WBGene00000181	ard-1	F01G4.2	Higher in gld-1 RNAi
AGIWUR42545	1.48686	7.5308e-31	5.5496e-34	IV	6582703	6585571	-	WBGene00018161	F38A5.2	F38A5.2	Higher in gld-1 RNAi
AGIWUR38512	1.86236	7.75447e-31	5.71021e-34								Higher in gld-1 RNAi
AGIWUR5492	1.40531	7.86621e-31	5.78824e-34	II	13670633	13694787	-	WBGene00012999	rpoa-1	Y48E1A.1	Higher in gld-1 RNAi
AGIWUR39126	2.71739	7.92334e-31	5.82599e-34	I	6317701	6320365	+	WBGene00017816	hrpk-1	F26B1.2	Higher in gld-1 RNAi
AGIWUR19454	1.25055	8.6023e-31	6.32057e-34	II	4710277	4713690	+	WBGene00006497	tag-151	F10G7.1	Higher in gld-1 RNAi
AGIWUR4109	1.93254	8.83433e-31	6.48629e-34	V	14351207	14354421	+	WBGene00013025	vha-13	Y49A3A.2	Higher in gld-1 RNAi
AGIWUR17477	1.74504	9.00827e-31	6.60915e-34								Higher in gld-1 RNAi
AGIWUR43474	1.45218	9.02148e-31	6.60927e-34	I	4526232	4534798	-	WBGene00022473	bet-1	Y119C1B.8	Higher in gld-1 RNAi
AGIWUR18578	1.99637	9.02165e-31	6.60927e-34	IV	13035956	13039021	-	WBGene00009889	F49E11.2	F49E11.2	Higher in gld-1 RNAi
AGIWUR37496	2.10246	9.67254e-31	7.08092e-34	I	2730004	2731453	+	WBGene00022127	yop-1	Y71F9B.3	Higher in gld-1 RNAi
AGIWUR22677	2.239	9.86788e-31	7.21864e-34	I	13652939	13653704	-	WBGene00004445	rpl-31	W09C5.6	Higher in gld-1 RNAi
AGIWUR8144	2.08749	1.0086e-30	7.37278e-34	I	2730004	2731453	+	WBGene00022127	yop-1	Y71F9B.3	Higher in gld-1 RNAi
AGIWUR10008	-1.67232	1.01744e-30	7.42918e-34	V	9355505	9356541	-	WBGene00023485	ttr-49	E02C12.13	Higher in empty vector
AGIWUR23780	1.69945	1.0178e-30	7.42918e-34	I	9100846	9107939	-	WBGene00001574	gei-17	W10D5.3	Higher in gld-1 RNAi
AGIWUR18805	1.75306	1.0388e-30	7.57692e-34	III	9004821	9005955	-	WBGene00004269	rab-6.1	F59B2.7	Higher in gld-1 RNAi
AGIWUR29023	1.30413	1.05667e-30	7.70169e-34	X	15604635	15606635	-	WBGene00004276	rab-14	K09A9.2	Higher in gld-1 RNAi
AGIWUR10366	1.76871	1.07008e-30	7.79375e-34	III	9489176	9491236	-	WBGene00001094	dars-1	B0464.1	Higher in gld-1 RNAi
AGIWUR28391	1.18136	1.08284e-30	7.88097e-34	II	1097926	1100819	-	WBGene00020471	pho-14	T13B5.3	Higher in gld-1 RNAi
AGIWUR14695	1.81031	1.09688e-30	7.97732e-34	IV	12507409	12507566	+	WBGene00045131	T04A11.14	T04A11.14	Higher in gld-1 RNAi
AGIWUR27049	2.14997	1.13154e-30	8.22337e-34								Higher in gld-1 RNAi
AGIWUR12159	1.85757	1.14035e-30	8.28141e-34	I	6836375	6838140	+	WBGene00019322	ahcy-1	K02F2.2	Higher in gld-1 RNAi
AGIWUR18350	1.14071	1.16554e-30	8.45818e-34	II	11527172	11533814	-	WBGene00007013	mdt-8	Y62F5A.1	Higher in gld-1 RNAi
AGIWUR22550	1.15942	1.16928e-30	8.4792e-34	III	8101348	8104076	+	WBGene00004042	plk-1	C14B9.4	Higher in gld-1 RNAi
AGIWUR32066	2.55049	1.17694e-30	8.52855e-34	I	14621173	14631254	-	WBGene00002978	lev-11	Y105E8B.1	Higher in gld-1 RNAi
AGIWUR737	2.27566	1.19967e-30	8.68699e-34	IV	455726	457099	+	WBGene00019772	M04G7.1	M04G7.1	Higher in gld-1 RNAi
AGIWUR27455	1.12803	1.28833e-30	9.32224e-34	V	20091263	20105685	+	WBGene00004754	sec-23	Y113G7A.3	Higher in gld-1 RNAi
AGIWUR24147	1.13853	1.30462e-30	9.43326e-34	V	3704988	3712796	+	WBGene00003025	lin-40	T27C4.4	Higher in gld-1 RNAi
AGIWUR31453	1.51487	1.30767e-30	9.44848e-34	III	10352157	10355117	+	WBGene00011560	T07C4.3	T07C4.3	Higher in gld-1 RNAi
AGIWUR19637	3.08028	1.33063e-30	9.60741e-34	IV	11110102	11111045	-	WBGene00004474	rps-5	T05E11.1	Higher in gld-1 RNAi
AGIWUR1418	2.62608	1.41069e-30	1.0171e-33	I	6317701	6320365	+	WBGene00017816	hrpk-1	F26B1.2	Higher in gld-1 RNAi
AGIWUR1330	1.98729	1.41072e-30	1.0171e-33	III	7767571	7769063	-	WBGene00022793	ZK686.3	ZK686.3	Higher in gld-1 RNAi
AGIWUR37732	1.37249	1.41536e-30	1.01971e-33	IV	15014042	15025513	+	WBGene00012765	Y41E3.7	Y41E3.7	Higher in gld-1 RNAi
AGIWUR20363	0.9262	1.42745e-30	1.02768e-33	I	6926262	6929664	+	WBGene00020399	ztf-4	T10B11.3	Higher in gld-1 RNAi
AGIWUR10950	1.46106	1.44256e-30	1.03781e-33								Higher in gld-1 RNAi
AGIWUR19359	1.09116	1.46095e-30	1.05029e-33	III	6013536	6019562	-	WBGene00003796	npp-10	ZK328.5	Higher in gld-1 RNAi
AGIWUR21505	1.81118	1.51277e-30	1.08676e-33	III	5450106	5453137	+	WBGene00003901	paa-1	F48E8.5	Higher in gld-1 RNAi
AGIWUR15718	1.05678	1.51594e-30	1.08826e-33								Higher in gld-1 RNAi
AGIWUR44504	1.32919	1.52419e-30	1.09339e-33	I	7069440	7070728	+	WBGene00012167	tofu-5	W01A8.5	Higher in gld-1 RNAi
AGIWUR24490	1.41667	1.53843e-30	1.10281e-33	I	12968921	12970238	+	WBGene00001234	eif-6	C47B2.5	Higher in gld-1 RNAi
AGIWUR3031	2.8114	1.54358e-30	1.10572e-33	I	14101236	14104475	+	WBGene00006565	tfg-1	Y63D3A.5	Higher in gld-1 RNAi
AGIWUR29583	1.84267	1.56906e-30	1.12316e-33	I	3732982	3740479	-	WBGene00004147	larp-5	T12F5.5	Higher in gld-1 RNAi
AGIWUR18160	1.55492	1.59447e-30	1.14054e-33								Higher in gld-1 RNAi
AGIWUR14333	-1.01389	1.60212e-30	1.14519e-33	I	8406828	8407645	+	WBGene00008528	F02E9.1	F02E9.1	Higher in empty vector
AGIWUR724	1.39195	1.61883e-30	1.1563e-33	II	5820712	5823919	+	WBGene00001224	ehs-1	ZK1248.3	Higher in gld-1 RNAi
AGIWUR20021	1.28743	1.73391e-30	1.23763e-33	I	7251941	7255223	+	WBGene00000275	bub-1	R06C7.8	Higher in gld-1 RNAi
AGIWUR5224	1.39512	1.75545e-30	1.2521e-33	I	14846476	14850137	+	WBGene00009306	maph-1.1	F32A7.5	Higher in gld-1 RNAi
AGIWUR36090	1.35831	1.85752e-30	1.32397e-33	I	12983004	12983974	+	WBGene00008134	C47B2.9	C47B2.9	Higher in gld-1 RNAi
AGIWUR40566	1.12721	1.86823e-30	1.33065e-33	III	3505649	3510033	-	WBGene00010810	M01F1.4	M01F1.4	Higher in gld-1 RNAi
AGIWUR26007	1.43154	1.87091e-30	1.33161e-33	I	3830562	3834124	+	WBGene00018764	F53F10.2	F53F10.2	Higher in gld-1 RNAi
AGIWUR1115	2.79129	1.96571e-30	1.39809e-33								Higher in gld-1 RNAi
AGIWUR36469	1.39914	2.04948e-30	1.45663e-33	X	15178096	15181501	-	WBGene00011680	T10B10.3	T10B10.3	Higher in gld-1 RNAi
AGIWUR1602	2.35631	2.05651e-30	1.46059e-33	IV	11146940	11149504	-	WBGene00008505	F01G4.6	F01G4.6	Higher in gld-1 RNAi
AGIWUR39963	1.62645	2.07696e-30	1.47407e-33	V	13963734	13965797	+	WBGene00011195	sao-1	R10D12.14	Higher in gld-1 RNAi
AGIWUR41661	1.55916	2.15247e-30	1.52658e-33	V	15056719	15059599	-	WBGene00003155	mcm-3	C25D7.6	Higher in gld-1 RNAi
AGIWUR39598	1.16925	2.16383e-30	1.53354e-33	IV	7916699	7924129	-	WBGene00002080	xpo-3	C49H3.10	Higher in gld-1 RNAi
AGIWUR12772	-1.42199	2.224e-30	1.57507e-33	IV	12444450	12445884	-	WBGene00007731	C25G4.3	C25G4.3	Higher in empty vector
AGIWUR27478	2.18176	2.22756e-30	1.57647e-33	V	7435413	7436962	+	WBGene00017789	F25E5.8	F25E5.8	Higher in gld-1 RNAi
AGIWUR26896	1.49451	2.25755e-30	1.59657e-33	I	4370419	4372138	-	WBGene00022835	ZK973.9	ZK973.9	Higher in gld-1 RNAi
AGIWUR35521	1.02515	2.29766e-30	1.62379e-33	IV	4659521	4660203	-	WBGene00017925	F29B9.11	F29B9.11	Higher in gld-1 RNAi
AGIWUR44267	1.13129	2.3423e-30	1.65417e-33	II	11473861	11476019	+	WBGene00012206	W02B12.11	W02B12.11	Higher in gld-1 RNAi
AGIWUR39788	1.59225	2.37786e-30	1.67809e-33	II	9969620	9970515	-	WBGene00011274	R53.5	R53.5	Higher in gld-1 RNAi
AGIWUR14789	2.10273	2.54648e-30	1.79582e-33	II	1136781	1152701	+	WBGene00004076	pod-2	W09B6.1	Higher in gld-1 RNAi
AGIWUR30332	1.55681	2.57093e-30	1.81179e-33	III	475454	482322	+	WBGene00003134	mat-3	F10C5.1	Higher in gld-1 RNAi
AGIWUR8047	2.16368	2.61503e-30	1.84157e-33	X	7301357	7305570	-	WBGene00006351	sur-5	K03A1.5	Higher in gld-1 RNAi
AGIWUR32830	1.75458	2.72171e-30	1.91535e-33	II	4818662	4821564	-	WBGene00016355	lact-5	C33F10.7	Higher in gld-1 RNAi
AGIWUR39521	1.2004	2.75794e-30	1.93948e-33								Higher in gld-1 RNAi
AGIWUR34169	1.53405	2.91421e-30	2.04793e-33	V	3310123	3312117	-	WBGene00018060	arrd-18	F35F10.11	Higher in gld-1 RNAi
AGIWUR20359	2.7525	2.92358e-30	2.05307e-33	III	5225621	5226801	+	WBGene00003588	nex-1	ZC155.1	Higher in gld-1 RNAi
AGIWUR12711	1.37836	3.02365e-30	2.12186e-33	IV	7551550	7553008	-	WBGene00000996	dif-1	F49E8.5	Higher in gld-1 RNAi
AGIWUR29389	1.43859	3.13517e-30	2.19858e-33	IV	237591	240307	-	WBGene00019823	fnta-1	R02D3.5	Higher in gld-1 RNAi
AGIWUR39210	1.34731	3.15962e-30	2.21417e-33	III	5664234	5676732	+	WBGene00003918	par-3	F54E7.3	Higher in gld-1 RNAi
AGIWUR37371	1.21147	3.34302e-30	2.34105e-33	III	6454483	6460014	+	WBGene00020821	jhdm-1	T26A5.5	Higher in gld-1 RNAi
AGIWUR38242	1.01263	3.34601e-30	2.34151e-33	III	4541326	4542452	-	WBGene00010905	mrps-34	M88.2	Higher in gld-1 RNAi
AGIWUR22502	1.80838	3.42022e-30	2.39176e-33								Higher in gld-1 RNAi
AGIWUR9562	1.96661	3.4368e-30	2.40168e-33	I	6836375	6838140	+	WBGene00019322	ahcy-1	K02F2.2	Higher in gld-1 RNAi
AGIWUR38434	1.79373	3.50806e-30	2.44882e-33								Higher in gld-1 RNAi
AGIWUR40783	1.71936	3.50917e-30	2.44882e-33	I	6469386	6471995	-	WBGene00000386	cdc-25.1	K06A5.7	Higher in gld-1 RNAi
AGIWUR25430	0.82199	3.54716e-30	2.47361e-33								Higher in gld-1 RNAi
AGIWUR1740	1.60006	3.66276e-30	2.55245e-33								Higher in gld-1 RNAi
AGIWUR6960	2.14958	3.7063e-30	2.58099e-33	I	9163531	9166952	+	WBGene00001167	eef-2	F25H5.4	Higher in gld-1 RNAi
AGIWUR19820	2.32044	3.72466e-30	2.59197e-33	III	4263785	4269270	-	WBGene00011605	sftb-1	T08A11.2	Higher in gld-1 RNAi
AGIWUR33271	0.99512	3.74432e-30	2.60384e-33	II	10872879	10873796	+	WBGene00010333	copz-1	F59E10.3	Higher in gld-1 RNAi
AGIWUR33472	1.04766	3.76297e-30	2.61499e-33	IV	6579840	6582676	-	WBGene00018160	odr-8	F38A5.1	Higher in gld-1 RNAi
AGIWUR38589	2.14564	3.79004e-30	2.63197e-33	III	1950492	1951426	+	WBGene00004491	rps-22	F53A3.3	Higher in gld-1 RNAi
AGIWUR1154	1.40744	3.88834e-30	2.69836e-33	III	8243122	8244092	-	WBGene00003952	pbs-6	C02F5.9	Higher in gld-1 RNAi
AGIWUR5761	1.87827	3.94346e-30	2.73472e-33	V	6098993	6100553	-	WBGene00000802	crt-1	Y38A10A.5	Higher in gld-1 RNAi
AGIWUR16212	1.14729	3.98204e-30	2.75956e-33	V	18043571	18052323	+	WBGene00013344	ebp-1	Y59A8B.7	Higher in gld-1 RNAi
AGIWUR39089	1.60802	4.42355e-30	3.0634e-33	III	2151968	2197908	+	WBGene00021697	gcn-1	Y48G9A.3	Higher in gld-1 RNAi
AGIWUR35028	1.75771	4.48581e-30	3.10437e-33	I	2580935	2586126	-	WBGene00001404	fbp-1	K07A3.1	Higher in gld-1 RNAi
AGIWUR37123	1.45679	4.66765e-30	3.22797e-33	IV	4468505	4477059	-	WBGene00019719	M01H9.3	M01H9.3	Higher in gld-1 RNAi
AGIWUR18887	0.69011	4.75551e-30	3.28646e-33	III	4015769	4017643	-	WBGene00006537	tbb-2	C36E8.5	Higher in gld-1 RNAi
AGIWUR21037	1.62449	4.78559e-30	3.30497e-33	I	3824947	3826514	+	WBGene00006833	unc-108	F53F10.4	Higher in gld-1 RNAi
AGIWUR14362	1.79818	5.31578e-30	3.66858e-33	II	12001510	12006625	-	WBGene00003154	mcm-2	Y17G7B.5	Higher in gld-1 RNAi
AGIWUR38951	0.9161	5.33868e-30	3.68185e-33	III	7067686	7068570	-	WBGene00006713	ubc-18	R01H2.6	Higher in gld-1 RNAi
AGIWUR35796	1.47524	5.3631e-30	3.69614e-33								Higher in gld-1 RNAi
AGIWUR34643	2.32718	5.42665e-30	3.73736e-33	IV	11146940	11149504	-	WBGene00008505	F01G4.6	F01G4.6	Higher in gld-1 RNAi
AGIWUR6374	2.12015	5.48225e-30	3.77306e-33	I	6789039	6789738	-	WBGene00016493	C37A2.7	C37A2.7	Higher in gld-1 RNAi
AGIWUR33401	1.19443	5.59118e-30	3.84538e-33	V	7776576	7777236	+	WBGene00004499	rps-30	C26F1.4	Higher in gld-1 RNAi
AGIWUR6308	1.13729	6.18801e-30	4.25293e-33	V	6047922	6051259	-	WBGene00019807	jamp-1	R01B10.5	Higher in gld-1 RNAi
AGIWUR4322	1.42987	6.20835e-30	4.26397e-33	III	344307	378250	-	WBGene00001561	gei-4	W07B3.2	Higher in gld-1 RNAi
AGIWUR15243	0.99437	6.39898e-30	4.39189e-33	III	335956	343241	-	WBGene00021756	Y50D7A.8	Y50D7A.8	Higher in gld-1 RNAi
AGIWUR17228	0.99547	6.42784e-30	4.40867e-33	III	13344917	13346866	+	WBGene00009952	acaa-2	F53A2.7	Higher in gld-1 RNAi
AGIWUR18269	1.8705	6.44889e-30	4.42007e-33								Higher in gld-1 RNAi
AGIWUR41872	1.29205	6.53082e-30	4.47317e-33	V	11554635	11558127	+	WBGene00001110	duo-1	F38B7.5	Higher in gld-1 RNAi
AGIWUR20435	1.53134	6.77286e-30	4.63577e-33	III	12977910	12978523	-	WBGene00006728	ubq-2	ZK1010.1	Higher in gld-1 RNAi
AGIWUR43548	0.69703	6.7821e-30	4.63892e-33	X	6101158	6105526	+	WBGene00015800	C15H9.4	C15H9.4	Higher in gld-1 RNAi
AGIWUR10739	1.06218	7.03511e-30	4.80869e-33	I	9441010	9450731	-	WBGene00003172	mec-8	F46A9.6	Higher in gld-1 RNAi
AGIWUR36145	0.92759	7.18703e-30	4.90917e-33	III	7067686	7068570	-	WBGene00006713	ubc-18	R01H2.6	Higher in gld-1 RNAi
AGIWUR30329	1.08536	7.32654e-30	5.00105e-33	X	11659510	11661660	-	WBGene00011440	sfxn-1.5	T04F8.1	Higher in gld-1 RNAi
AGIWUR33729	1.27776	7.35206e-30	5.01505e-33	III	7167838	7170990	+	WBGene00018152	acs-4	F37C12.7	Higher in gld-1 RNAi
AGIWUR26435	1.14141	7.51558e-30	5.1231e-33	II	8715132	8716281	-	WBGene00000887	cyn-11	T01B7.4	Higher in gld-1 RNAi
AGIWUR39533	1.43859	7.55258e-30	5.14481e-33	V	13818132	13822980	+	WBGene00004767	sel-10	F55B12.3	Higher in gld-1 RNAi	YES
AGIWUR20109	1.80087	7.63628e-30	5.19828e-33	III	4093306	4094921	-	WBGene00004392	rnr-2	C03C10.3	Higher in gld-1 RNAi
AGIWUR24108	1.87475	7.78475e-30	5.29575e-33	V	4129904	4130909	+	WBGene00020237	phat-4	T05B4.3	Higher in gld-1 RNAi
AGIWUR41256	1.80233	7.81183e-30	5.31056e-33	II	13460991	13469602	-	WBGene00008446	E01G4.3	E01G4.3	Higher in gld-1 RNAi
AGIWUR11602	-0.96437	7.93206e-30	5.38863e-33	III	10617863	10621369	-	WBGene00012646	lron-10	Y39A1A.7	Higher in empty vector
AGIWUR38198	2.25615	8.17239e-30	5.54813e-33	II	10510542	10512991	+	WBGene00010319	F59B10.3	F59B10.3	Higher in gld-1 RNAi
AGIWUR6831	1.58682	8.17949e-30	5.54918e-33	III	7349291	7354090	-	WBGene00017274	F08F8.9	F08F8.9	Higher in gld-1 RNAi
AGIWUR1796	1.94698	8.4941e-30	5.75871e-33	IV	10003726	10005599	+	WBGene00005663	sars-1	C47E12.1	Higher in gld-1 RNAi
AGIWUR6822	1.52411	8.70112e-30	5.89507e-33	V	4236418	4238056	+	WBGene00003751	nlp-13	E03D2.1	Higher in gld-1 RNAi
AGIWUR34961	1.08537	8.72272e-30	5.9057e-33	I	5428469	5429908	-	WBGene00000230	atp-3	F27C1.7	Higher in gld-1 RNAi
AGIWUR28476	1.3703	8.83601e-30	5.97836e-33	I	10639079	10640230	-	WBGene00015235	cdc-26	B0511.9	Higher in gld-1 RNAi
AGIWUR3381	1.70358	9.14652e-30	6.18426e-33	IV	7149361	7150692	+	WBGene00016400	C34D4.4	C34D4.4	Higher in gld-1 RNAi
AGIWUR12562	1.48241	9.37969e-30	6.33763e-33	III	6433239	6436502	+	WBGene00006516	vps-16	C05D11.2	Higher in gld-1 RNAi
AGIWUR15245	1.16731	9.62005e-30	6.49565e-33	I	9100846	9107939	-	WBGene00001574	gei-17	W10D5.3	Higher in gld-1 RNAi
AGIWUR42248	2.43149	9.69887e-30	6.54445e-33	IV	10126749	10128956	-	WBGene00010677	gtbp-1	K08F4.2	Higher in gld-1 RNAi
AGIWUR3680	1.38946	9.7175e-30	6.5526e-33	III	9766516	9774825	+	WBGene00000366	cbp-1	R10E11.1	Higher in gld-1 RNAi
AGIWUR24016	1.21069	9.78808e-30	6.59574e-33	X	15604635	15606635	-	WBGene00004276	rab-14	K09A9.2	Higher in gld-1 RNAi
AGIWUR27444	-1.03817	9.97573e-30	6.71767e-33	I	6741984	6742358	+	WBGene00020937	W02D3.12	W02D3.12	Higher in empty vector
AGIWUR20158	1.41676	1.05244e-29	7.08239e-33	II	11129289	11130187	+	WBGene00009576	F40F8.3	F40F8.3	Higher in gld-1 RNAi
AGIWUR29569	1.36288	1.08077e-29	7.26812e-33	II	5867268	5873614	-	WBGene00018872	F55C12.5	F55C12.5	Higher in gld-1 RNAi
AGIWUR29506	1.81477	1.1101e-29	7.46034e-33	I	10924240	10925753	-	WBGene00000780	cpn-4	F49D11.8	Higher in gld-1 RNAi
AGIWUR32737	1.43435	1.11818e-29	7.50962e-33	I	3608395	3612301	+	WBGene00002144	inx-22	Y47G6A.2	Higher in gld-1 RNAi
AGIWUR34103	1.72084	1.17493e-29	7.88543e-33	IV	8398923	8399762	+	WBGene00019789	M116.2	M116.2	Higher in gld-1 RNAi
AGIWUR25655	1.16851	1.20892e-29	8.10809e-33	III	4695361	4698010	+	WBGene00011409	T04A8.7	T04A8.7	Higher in gld-1 RNAi
AGIWUR8935	1.84967	1.22975e-29	8.24231e-33	X	6818438	6820080	+	WBGene00000991	dhs-28	M03A8.1	Higher in gld-1 RNAi
AGIWUR15083	1.36247	1.23783e-29	8.29089e-33	III	5535660	5543218	-	WBGene00017031	D1044.6	D1044.6	Higher in gld-1 RNAi
AGIWUR36918	1.63945	1.25272e-29	8.38502e-33	V	13002317	13006987	+	WBGene00008848	inft-2	F15B9.4	Higher in gld-1 RNAi
AGIWUR23888	1.93516	1.25796e-29	8.41447e-33	III	13639893	13641688	-	WBGene00011731	acbp-5	T12D8.3	Higher in gld-1 RNAi
AGIWUR5926	1.42646	1.2715e-29	8.49931e-33	I	379071	381902	-	WBGene00004143	pqn-59	R119.4	Higher in gld-1 RNAi
AGIWUR9128	1.92588	1.33304e-29	8.90477e-33	IV	10934186	10935914	-	WBGene00002981	lgg-2	ZK593.6	Higher in gld-1 RNAi	YES
AGIWUR37250	2.29558	1.3416e-29	8.95592e-33	X	14170864	14174063	-	WBGene00007993	idhb-1	C37E2.1	Higher in gld-1 RNAi
AGIWUR2359	-1.5419	1.3849e-29	9.23882e-33								Higher in empty vector
AGIWUR43812	1.93766	1.39063e-29	9.26638e-33	II	10443327	10445233	+	WBGene00014057	ZK673.1	ZK673.1	Higher in gld-1 RNAi
AGIWUR44096	1.53547	1.39088e-29	9.26638e-33	III	4549063	4551567	+	WBGene00010907	M88.4	M88.4	Higher in gld-1 RNAi
AGIWUR6505	1.44285	1.40916e-29	9.38188e-33	II	6197180	6198308	+	WBGene00016244	C30B5.2	C30B5.2	Higher in gld-1 RNAi
AGIWUR31383	1.51542	1.42084e-29	9.45336e-33	I	3682772	3684118	-	WBGene00004272	rab-8	D1037.4	Higher in gld-1 RNAi
AGIWUR29024	1.7006	1.43472e-29	9.53938e-33	II	10206715	10209391	+	WBGene00011331	T01E8.1	T01E8.1	Higher in gld-1 RNAi
AGIWUR29639	1.30294	1.46137e-29	9.71012e-33	III	4006142	4009960	+	WBGene00007982	pxd-1	C36E8.3	Higher in gld-1 RNAi
AGIWUR20500	1.0472	1.46273e-29	9.71271e-33	I	10398944	10400195	-	WBGene00000843	cup-2	F25D7.1	Higher in gld-1 RNAi
AGIWUR3823	2.3548	1.46664e-29	9.7285e-33	IV	11146940	11149504	-	WBGene00008505	F01G4.6	F01G4.6	Higher in gld-1 RNAi
AGIWUR13540	1.71931	1.46706e-29	9.7285e-33	I	14756858	14759354	+	WBGene00001030	dnj-12	F39B2.10	Higher in gld-1 RNAi
AGIWUR17784	2.40017	1.48695e-29	9.85385e-33	IV	3694905	3698436	+	WBGene00021359	Y37E11AL.3	Y37E11AL.3	Higher in gld-1 RNAi
AGIWUR6037	-1.63087	1.49738e-29	9.91641e-33	I	2072680	2076906	+	WBGene00021351	eif-2alpha	Y37E3.10	Higher in empty vector
AGIWUR36402	1.4851	1.53047e-29	1.01288e-32	I	10432815	10435882	-	WBGene00003902	pab-1	Y106G6H.2	Higher in gld-1 RNAi	YES
AGIWUR26468	1.70991	1.5549e-29	1.02838e-32	I	5298755	5300331	-	WBGene00015313	hpo-32	C01G8.6	Higher in gld-1 RNAi
AGIWUR24720	-1.66486	1.57929e-29	1.04381e-32	I	10526533	10530095	+	WBGene00044792	F59C6.14	F59C6.14	Higher in empty vector
AGIWUR5493	1.71648	1.59647e-29	1.05447e-32	III	9004821	9005955	-	WBGene00004269	rab-6.1	F59B2.7	Higher in gld-1 RNAi
AGIWUR33104	1.51256	1.60548e-29	1.05972e-32	X	14968900	14970271	-	WBGene00008973	F20D1.1	F20D1.1	Higher in gld-1 RNAi
AGIWUR35217	1.73074	1.62146e-29	1.06957e-32	II	873176	879001	+	WBGene00000106	alg-2	T07D3.7	Higher in gld-1 RNAi
AGIWUR4732	1.36419	1.63509e-29	1.07785e-32	X	11262848	11266324	+	WBGene00007267	C03A3.2	C03A3.2	Higher in gld-1 RNAi
AGIWUR20977	1.97429	1.65481e-29	1.09012e-32	V	1262628	1263989	-	WBGene00004266	rab-1	C39F7.4	Higher in gld-1 RNAi
AGIWUR10073	2.25417	1.70076e-29	1.11966e-32	III	3804772	3809030	-	WBGene00006591	toh-1	T24A11.3	Higher in gld-1 RNAi
AGIWUR33457	0.90509	1.74471e-29	1.14783e-32	IV	4659521	4660203	-	WBGene00017925	F29B9.11	F29B9.11	Higher in gld-1 RNAi
AGIWUR18656	-1.362	1.83682e-29	1.20764e-32	IV	9980724	9982276	-	WBGene00008151	C47E12.7	C47E12.7	Higher in empty vector
AGIWUR31056	1.29361	1.93242e-29	1.26966e-32	X	14690846	14692999	-	WBGene00004950	sox-3	F40E10.2	Higher in gld-1 RNAi
AGIWUR30954	2.15289	1.94951e-29	1.28005e-32	II	2919710	2920904	+	WBGene00022452	Y110A2AR.1	Y110A2AR.1	Higher in gld-1 RNAi
AGIWUR26577	1.41871	1.96181e-29	1.28728e-32	V	10212929	10216305	+	WBGene00014113	hpo-40	ZK856.12	Higher in gld-1 RNAi
AGIWUR36297	1.93566	2.02466e-29	1.32765e-32	IV	13745709	13745967	+	WBGene00008125	C47A4.5	C47A4.5	Higher in gld-1 RNAi
AGIWUR41036	0.74306	2.04849e-29	1.34239e-32	II	8182323	8185023	-	WBGene00003241	mig-5	T05C12.6	Higher in gld-1 RNAi
AGIWUR26716	1.20155	2.11005e-29	1.38182e-32	II	6928770	6947899	+	WBGene00017699	flcn-1	F22D3.2	Higher in gld-1 RNAi
AGIWUR42717	1.86277	2.11801e-29	1.38613e-32	I	9100846	9107939	-	WBGene00001574	gei-17	W10D5.3	Higher in gld-1 RNAi
AGIWUR1553	1.71539	2.14246e-29	1.40121e-32	III	4263785	4269270	-	WBGene00011605	sftb-1	T08A11.2	Higher in gld-1 RNAi
AGIWUR15552	1.50206	2.14784e-29	1.40382e-32	II	8971965	8973566	-	WBGene00007686	tomm-40	C18E9.6	Higher in gld-1 RNAi
AGIWUR26300	0.7431	2.19824e-29	1.43582e-32	I	8845809	8851116	-	WBGene00002035	hum-1	F29D10.4	Higher in gld-1 RNAi
AGIWUR12423	2.16885	2.27679e-29	1.48616e-32	V	14351207	14354421	+	WBGene00013025	vha-13	Y49A3A.2	Higher in gld-1 RNAi
AGIWUR44770	1.70397	2.30272e-29	1.5021e-32	III	4093306	4094921	-	WBGene00004392	rnr-2	C03C10.3	Higher in gld-1 RNAi
AGIWUR12783	1.52621	2.33235e-29	1.52044e-32	I	4597914	4602666	-	WBGene00017004	nrd-1	D1007.7	Higher in gld-1 RNAi
AGIWUR37582	1.3594	2.3788e-29	1.54971e-32	V	10212929	10216305	+	WBGene00014113	hpo-40	ZK856.12	Higher in gld-1 RNAi
AGIWUR6848	1.2587	2.48802e-29	1.6198e-32	I	1823447	1825967	+	WBGene00022141	chaf-2	Y71G12B.1	Higher in gld-1 RNAi
AGIWUR25728	1.61702	2.50035e-29	1.62677e-32	I	2580935	2586126	-	WBGene00001404	fbp-1	K07A3.1	Higher in gld-1 RNAi
AGIWUR42454	1.78775	2.55663e-29	1.66231e-32	X	15546688	15552233	-	WBGene00007261	lron-3	C02C6.3	Higher in gld-1 RNAi
AGIWUR8042	1.78325	2.64705e-29	1.71998e-32								Higher in gld-1 RNAi
AGIWUR35001	-1.30832	2.75742e-29	1.79053e-32	V	20011959	20015077	+	WBGene00013366	Y60A3A.21	Y60A3A.21	Higher in empty vector
AGIWUR44419	3.06849	2.81901e-29	1.82934e-32	X	6279801	6281015	+	WBGene00000739	col-166	T07H6.3	Higher in gld-1 RNAi
AGIWUR41805	2.89737	2.85017e-29	1.84836e-32								Higher in gld-1 RNAi
AGIWUR38656	-1.00937	3.04892e-29	1.97597e-32	III	4697987	4699453	+	WBGene00001036	dnj-18	T04A8.9	Higher in empty vector
AGIWUR32576	1.05508	3.05826e-29	1.98074e-32	II	4702069	4703219	+	WBGene00006817	unc-85	F10G7.3	Higher in gld-1 RNAi
AGIWUR41608	1.65022	3.20035e-29	2.07142e-32	I	3824947	3826514	+	WBGene00006833	unc-108	F53F10.4	Higher in gld-1 RNAi
AGIWUR8174	1.37451	3.22155e-29	2.0838e-32	IV	3694905	3698436	+	WBGene00021359	Y37E11AL.3	Y37E11AL.3	Higher in gld-1 RNAi
AGIWUR23962	1.53085	3.30487e-29	2.13631e-32	X	7238666	7242983	-	WBGene00018522	F46H5.7	F46H5.7	Higher in gld-1 RNAi
AGIWUR36220	1.40077	3.34895e-29	2.1634e-32	IV	7794871	7796376	-	WBGene00016381	sgo-1	C33H5.15	Higher in gld-1 RNAi
AGIWUR28582	1.87169	3.3719e-29	2.17682e-32	I	6836375	6838140	+	WBGene00019322	ahcy-1	K02F2.2	Higher in gld-1 RNAi
AGIWUR2006	1.72217	3.511e-29	2.26516e-32	I	7246849	7248741	-	WBGene00011064	adsl-1	R06C7.5	Higher in gld-1 RNAi
AGIWUR37432	1.89715	3.54911e-29	2.28827e-32	IV	10934186	10935914	-	WBGene00002981	lgg-2	ZK593.6	Higher in gld-1 RNAi	YES
AGIWUR31877	1.62671	3.58697e-29	2.31119e-32	IV	8113384	8115670	+	WBGene00021536	Y42H9AR.1	Y42H9AR.1	Higher in gld-1 RNAi
AGIWUR44781	2.06432	3.67684e-29	2.36758e-32	IV	5649533	5651079	+	WBGene00000817	csn-5	B0547.1	Higher in gld-1 RNAi
AGIWUR21267	-0.9855	3.76863e-29	2.42511e-32	III	4166944	4168765	-	WBGene00007627	ccdc-55	C16C10.6	Higher in empty vector
AGIWUR32426	1.90248	3.79071e-29	2.43776e-32	I	6836375	6838140	+	WBGene00019322	ahcy-1	K02F2.2	Higher in gld-1 RNAi
AGIWUR2117	1.66609	4.19901e-29	2.69859e-32	I	9100846	9107939	-	WBGene00001574	gei-17	W10D5.3	Higher in gld-1 RNAi
AGIWUR25612	1.48011	4.25736e-29	2.73433e-32	V	4497463	4511449	+	WBGene00006796	unc-62	T28F12.2	Higher in gld-1 RNAi
AGIWUR5043	1.0441	4.28049e-29	2.74588e-32	III	12031516	12052303	-	WBGene00013580	Y79H2A.3	Y79H2A.3	Higher in gld-1 RNAi
AGIWUR24473	0.9611	4.28083e-29	2.74588e-32	II	7698613	7699046	-	WBGene00015205	moa-2	B0495.6	Higher in gld-1 RNAi
AGIWUR36149	1.82601	4.33524e-29	2.779e-32	II	13669104	13669713	+	WBGene00007841	C31C9.7	C31C9.7	Higher in gld-1 RNAi
AGIWUR43364	1.09272	4.43145e-29	2.83885e-32	IV	4659521	4660203	-	WBGene00017925	F29B9.11	F29B9.11	Higher in gld-1 RNAi
AGIWUR43162	2.67557	4.51374e-29	2.88972e-32	X	4524155	4526536	+	WBGene00003963	pdi-2	C07A12.4	Higher in gld-1 RNAi
AGIWUR40582	1.99442	4.53939e-29	2.90428e-32	V	1262628	1263989	-	WBGene00004266	rab-1	C39F7.4	Higher in gld-1 RNAi
AGIWUR37384	1.50943	4.56633e-29	2.91965e-32								Higher in gld-1 RNAi
AGIWUR20985	1.97076	4.70511e-29	3.00646e-32	II	42181	46216	-	WBGene00004504	rpt-4	F23F1.8	Higher in gld-1 RNAi
AGIWUR7782	1.61405	4.73862e-29	3.02594e-32								Higher in gld-1 RNAi
AGIWUR29491	-0.97866	4.81641e-29	3.07365e-32	I	9310329	9312641	+	WBGene00006732	uev-3	F26H9.7	Higher in empty vector
AGIWUR2268	1.81052	4.9414e-29	3.1514e-32	I	7996728	8003179	-	WBGene00008314	C54G4.4	C54G4.4	Higher in gld-1 RNAi
AGIWUR43498	1.33349	4.9777e-29	3.17253e-32	III	4757201	4759728	+	WBGene00007168	B0393.3	B0393.3	Higher in gld-1 RNAi
AGIWUR18200	1.03749	5.01766e-29	3.19596e-32	I	5507123	5509288	-	WBGene00019077	zipt-11	F59A3.4	Higher in gld-1 RNAi
AGIWUR37098	-1.10868	5.06482e-29	3.22395e-32	I	7457153	7460756	-	WBGene00003074	lars-2	ZK524.3	Higher in empty vector
AGIWUR41884	1.33107	5.13508e-29	3.26659e-32	X	15036662	15040602	-	WBGene00007666	C18B12.4	C18B12.4	Higher in gld-1 RNAi
AGIWUR38745	2.03786	5.2525e-29	3.33916e-32	II	8559394	8561352	-	WBGene00002065	iff-2	F54C9.1	Higher in gld-1 RNAi
AGIWUR5137	0.99116	5.2807e-29	3.35495e-32	I	5107833	5110183	+	WBGene00000001	aap-1	Y110A7A.10	Higher in gld-1 RNAi
AGIWUR11755	1.05959	5.31359e-29	3.37371e-32	IV	11856629	11860460	+	WBGene00002363	let-92	F38H4.9	Higher in gld-1 RNAi
AGIWUR22019	-1.36733	5.31707e-29	3.37377e-32	X	11729586	11733698	-	WBGene00008368	D1053.3	D1053.3	Higher in empty vector
AGIWUR33669	1.81554	5.32319e-29	3.37552e-32	III	4093306	4094921	-	WBGene00004392	rnr-2	C03C10.3	Higher in gld-1 RNAi
AGIWUR35412	1.45325	5.39969e-29	3.42186e-32	II	5765618	5772084	+	WBGene00002053	ifb-1	F10C1.2	Higher in gld-1 RNAi
AGIWUR40675	1.04359	5.43547e-29	3.44235e-32	I	7766532	7772231	-	WBGene00003818	nsf-1	H15N14.2	Higher in gld-1 RNAi
AGIWUR27988	0.9737	5.45264e-29	3.45094e-32	X	12449896	12451360	+	WBGene00011823	T18D3.6	T18D3.6	Higher in gld-1 RNAi
AGIWUR39996	2.62469	5.45593e-29	3.45094e-32	V	1132598	1134036	-	WBGene00000785	cpr-5	W07B8.5	Higher in gld-1 RNAi
AGIWUR19766	1.72082	5.50995e-29	3.4829e-32	IV	6526729	6529802	-	WBGene00004179	prg-2	C01G5.2	Higher in gld-1 RNAi
AGIWUR27001	1.40368	5.54131e-29	3.50051e-32	I	2706883	2717549	+	WBGene00003006	lin-17	Y71F9B.5	Higher in gld-1 RNAi
AGIWUR35010	1.44665	5.5796e-29	3.52247e-32	III	8232651	8234591	+	WBGene00015349	henn-1	C02F5.6	Higher in gld-1 RNAi
AGIWUR17165	1.61796	5.60994e-29	3.53822e-32	I	3419600	3424211	+	WBGene00019361	K03E5.2	K03E5.2	Higher in gld-1 RNAi
AGIWUR21916	1.43373	5.61161e-29	3.53822e-32	I	12968921	12970238	+	WBGene00001234	eif-6	C47B2.5	Higher in gld-1 RNAi
AGIWUR30830	-1.45886	5.70221e-29	3.59307e-32	X	5637887	5638075	+	WBGene00044570	T22B7.8	T22B7.8	Higher in empty vector
AGIWUR16789	-1.2946	5.91411e-29	3.72425e-32	III	13673280	13674746	+	WBGene00000179	aqp-11	ZK525.2	Higher in empty vector
AGIWUR12033	1.65255	5.99508e-29	3.77286e-32	III	11934002	11947017	-	WBGene00013228	Y56A3A.7	Y56A3A.7	Higher in gld-1 RNAi
AGIWUR6233	1.23907	6.09353e-29	3.83241e-32	I	3001360	3002847	-	WBGene00021839	nduf-5	Y54E10BL.5	Higher in gld-1 RNAi
AGIWUR3701	1.25781	6.16759e-29	3.87655e-32	X	3646320	3650150	-	WBGene00004727	sax-1	R11G1.4	Higher in gld-1 RNAi
AGIWUR37286	1.20128	6.2394e-29	3.91922e-32	X	2089659	2093253	+	WBGene00003087	lsy-2	F49H12.1	Higher in gld-1 RNAi
AGIWUR22078	-1.45996	6.28051e-29	3.94257e-32	III	7187841	7188430	-	WBGene00018153	F37C12.10	F37C12.10	Higher in empty vector
AGIWUR36591	1.54257	6.3414e-29	3.97829e-32	I	379071	381902	-	WBGene00004143	pqn-59	R119.4	Higher in gld-1 RNAi
AGIWUR5896	0.99747	6.60356e-29	4.14016e-32	IV	11820505	11821917	-	WBGene00003920	par-5	M117.2	Higher in gld-1 RNAi	YES
AGIWUR41232	2.199	6.73496e-29	4.2199e-32								Higher in gld-1 RNAi
AGIWUR43406	2.15352	6.75122e-29	4.22744e-32	V	3633341	3634683	+	WBGene00019097	F59B1.2	F59B1.2	Higher in gld-1 RNAi
AGIWUR1601	1.7783	6.77916e-29	4.24228e-32	I	5902106	5904695	-	WBGene00004109	stam-1	C34G6.7	Higher in gld-1 RNAi
AGIWUR19727	0.88137	6.96357e-29	4.35495e-32	IV	11631941	11635487	-	WBGene00003415	mars-1	F58B3.5	Higher in gld-1 RNAi
AGIWUR7499	2.48192	7.06499e-29	4.41562e-32	V	13200982	13202192	-	WBGene00000733	col-160	F57B1.4	Higher in gld-1 RNAi
AGIWUR37294	1.33801	7.10615e-29	4.43857e-32								Higher in gld-1 RNAi
AGIWUR23183	1.50398	7.19881e-29	4.49364e-32	I	13952159	13953194	+	WBGene00004475	rps-6	Y71A12B.1	Higher in gld-1 RNAi
AGIWUR43542	1.56599	7.21348e-29	4.49999e-32	I	4848425	4850717	+	WBGene00019008	pdxk-1	F57C9.1	Higher in gld-1 RNAi
AGIWUR16971	1.62471	7.27402e-29	4.53493e-32								Higher in gld-1 RNAi
AGIWUR34553	1.1982	7.40447e-29	4.61338e-32	IV	12208192	12209010	-	WBGene00009436	marb-1	F35G2.2	Higher in gld-1 RNAi
AGIWUR13119	1.98695	7.54919e-29	4.70062e-32	II	8559394	8561352	-	WBGene00002065	iff-2	F54C9.1	Higher in gld-1 RNAi
AGIWUR29664	2.40289	7.65219e-29	4.76178e-32	X	3914765	3915848	-	WBGene00020670	T22B2.6	T22B2.6	Higher in gld-1 RNAi
AGIWUR36219	1.54383	7.84285e-29	4.87739e-32	I	379071	381902	-	WBGene00004143	pqn-59	R119.4	Higher in gld-1 RNAi
AGIWUR36879	0.97228	8.00712e-29	4.97646e-32	X	16866069	16869031	-	WBGene00020633	aakg-2	T20F7.6	Higher in gld-1 RNAi
AGIWUR18100	1.17036	8.11797e-29	5.04222e-32								Higher in gld-1 RNAi
AGIWUR35487	1.09581	8.22685e-29	5.10667e-32								Higher in gld-1 RNAi
AGIWUR8333	1.28408	8.43431e-29	5.2322e-32	III	7584181	7591570	+	WBGene00000846	cup-5	R13A5.1	Higher in gld-1 RNAi
AGIWUR34337	1.00218	8.47611e-29	5.25236e-32								Higher in gld-1 RNAi
AGIWUR21657	-1.3757	8.4773e-29	5.25236e-32								Higher in empty vector
AGIWUR30005	0.94414	8.95439e-29	5.54452e-32	IV	16995777	17014953	+	WBGene00004403	rom-4	Y116A8C.16	Higher in gld-1 RNAi
AGIWUR33869	1.58613	9.10773e-29	5.63597e-32	IV	13099378	13100608	+	WBGene00007201	exos-4.1	B0564.1	Higher in gld-1 RNAi
AGIWUR29942	0.95595	9.11827e-29	5.63901e-32	V	15189927	15190926	+	WBGene00000879	cyn-3	Y75B12B.5	Higher in gld-1 RNAi
AGIWUR12898	1.3313	9.15371e-29	5.65742e-32	IV	8375720	8377698	-	WBGene00017074	D2096.7	D2096.7	Higher in gld-1 RNAi
AGIWUR20763	1.77177	9.31104e-29	5.75111e-32	IV	14790818	14792887	-	WBGene00001558	gdi-1	Y57G11C.10	Higher in gld-1 RNAi
AGIWUR6537	1.74475	9.42896e-29	5.82035e-32	III	9004821	9005955	-	WBGene00004269	rab-6.1	F59B2.7	Higher in gld-1 RNAi
AGIWUR26026	1.48851	9.45911e-29	5.83536e-32	III	5625014	5632322	+	WBGene00000900	daf-4	C05D2.1	Higher in gld-1 RNAi
AGIWUR39760	1.56203	9.59228e-29	5.91386e-32	III	5069001	5070418	+	WBGene00016674	C45G9.2	C45G9.2	Higher in gld-1 RNAi
AGIWUR31739	0.95325	9.64066e-29	5.94002e-32	V	12596393	12599151	-	WBGene00007586	ril-2	C14C10.3	Higher in gld-1 RNAi
AGIWUR39294	1.19594	1.00512e-28	6.18914e-32	I	5981778	5985869	-	WBGene00015504	C06A5.6	C06A5.6	Higher in gld-1 RNAi
AGIWUR30992	1.53843	1.05826e-28	6.51238e-32								Higher in gld-1 RNAi
AGIWUR44432	1.76646	1.06145e-28	6.52795e-32	I	8828048	8838719	-	WBGene00009460	ubr-5	F36A2.13	Higher in gld-1 RNAi
AGIWUR2099	1.71962	1.08376e-28	6.66107e-32	IV	12355604	12360792	-	WBGene00004756	sec-24.2	ZC518.2	Higher in gld-1 RNAi	YES
AGIWUR25678	0.89587	1.08577e-28	6.66933e-32	II	4969186	4988934	+	WBGene00020867	shc-2	T27F7.2	Higher in gld-1 RNAi
AGIWUR44478	2.21542	1.12471e-28	6.90427e-32	V	4628580	4635263	+	WBGene00018811	pmt-2	F54D11.1	Higher in gld-1 RNAi
AGIWUR8070	-1.78079	1.1368e-28	6.97422e-32	IV	6213822	6216371	+	WBGene00016759	C49A9.5	C49A9.5	Higher in empty vector
AGIWUR3430	1.26801	1.13958e-28	6.987e-32	V	15071748	15080152	+	WBGene00006808	unc-76	C01G10.11	Higher in gld-1 RNAi
AGIWUR7091	-1.0014	1.15336e-28	7.06714e-32	I	7304918	7307010	+	WBGene00008767	F13G3.7	F13G3.7	Higher in empty vector
AGIWUR32513	1.07672	1.15683e-28	7.08409e-32	III	7973717	7977355	+	WBGene00000041	aco-2	F54H12.1	Higher in gld-1 RNAi	YES
AGIWUR12593	1.42052	1.16026e-28	7.10071e-32	X	4532430	4537545	+	WBGene00003628	nhr-35	C07A12.3	Higher in gld-1 RNAi
AGIWUR37312	1.41398	1.21569e-28	7.43539e-32	IV	12330984	12336041	-	WBGene00008948	F19B6.1	F19B6.1	Higher in gld-1 RNAi
AGIWUR31230	1.34167	1.24325e-28	7.59935e-32	I	6154075	6157438	+	WBGene00020379	T09B4.5	T09B4.5	Higher in gld-1 RNAi
AGIWUR16272	1.20997	1.24601e-28	7.61153e-32	III	5443167	5446506	+	WBGene00018612	disl-2	F48E8.6	Higher in gld-1 RNAi
AGIWUR32182	-1.64569	1.24992e-28	7.63075e-32	IV	12791171	12791685	+	WBGene00008553	F07C6.2	F07C6.2	Higher in empty vector
AGIWUR13492	1.58765	1.25796e-28	7.67517e-32	III	3789982	3800547	-	WBGene00003476	mtm-3	T24A11.1	Higher in gld-1 RNAi
AGIWUR11508	1.56233	1.2683e-28	7.73356e-32	X	10084627	10104252	+	WBGene00012326	W07E11.1	W07E11.1	Higher in gld-1 RNAi
AGIWUR43212	1.6645	1.29378e-28	7.88409e-32	II	1306240	1310133	-	WBGene00000112	alh-6	F56D12.1	Higher in gld-1 RNAi
AGIWUR30900	-1.08018	1.31204e-28	7.9897e-32	III	6431153	6431792	-	WBGene00015487	mrps-17	C05D11.10	Higher in empty vector
AGIWUR24793	1.22908	1.31271e-28	7.9897e-32								Higher in gld-1 RNAi
AGIWUR40576	1.30397	1.32261e-28	8.04505e-32	I	614651	629444	-	WBGene00018923	eme-1	F56A6.4	Higher in gld-1 RNAi
AGIWUR13193	2.39489	1.35581e-28	8.24199e-32	II	546705	552031	+	WBGene00015646	mlt-10	C09E8.3	Higher in gld-1 RNAi
AGIWUR35628	-1.35954	1.40694e-28	8.54764e-32	X	5637887	5638075	+	WBGene00044570	T22B7.8	T22B7.8	Higher in empty vector
AGIWUR42354	1.65994	1.41555e-28	8.59473e-32	II	11614636	11633609	-	WBGene00008549	din-1	F07A11.6	Higher in gld-1 RNAi
AGIWUR43333	1.58819	1.51052e-28	9.16575e-32	IV	4712825	4715807	-	WBGene00019544	miro-1	K08F11.5	Higher in gld-1 RNAi
AGIWUR30971	0.8373	1.57024e-28	9.52237e-32								Higher in gld-1 RNAi
AGIWUR4956	1.81999	1.60343e-28	9.71775e-32	I	6836375	6838140	+	WBGene00019322	ahcy-1	K02F2.2	Higher in gld-1 RNAi
AGIWUR12144	1.31185	1.61328e-28	9.77153e-32	II	12737032	12738334	-	WBGene00012897	pisy-1	Y46G5A.5	Higher in gld-1 RNAi
AGIWUR14891	2.03289	1.65692e-28	1.00298e-31	II	2779544	2780838	+	WBGene00017247	F08D12.3	F08D12.3	Higher in gld-1 RNAi
AGIWUR30218	1.12803	1.66315e-28	1.00614e-31	II	12049583	12059866	+	WBGene00012463	Y17G7B.10	Y17G7B.10	Higher in gld-1 RNAi
AGIWUR30776	-1.37524	1.69034e-28	1.02197e-31	X	5637887	5638075	+	WBGene00044570	T22B7.8	T22B7.8	Higher in empty vector
AGIWUR37927	1.10233	1.72561e-28	1.04266e-31	V	5772831	5777034	-	WBGene00018426	F44E7.4	F44E7.4	Higher in gld-1 RNAi
AGIWUR20006	1.72199	1.75242e-28	1.05822e-31	I	10924240	10925753	-	WBGene00000780	cpn-4	F49D11.8	Higher in gld-1 RNAi
AGIWUR30802	1.05165	1.80246e-28	1.08779e-31								Higher in gld-1 RNAi
AGIWUR23459	2.28754	1.80392e-28	1.08801e-31	II	11203221	11220642	+	WBGene00011522	srap-1	T06D8.1	Higher in gld-1 RNAi
AGIWUR36889	1.34371	1.82482e-28	1.09995e-31								Higher in gld-1 RNAi
AGIWUR36022	-1.73452	1.90036e-28	1.14479e-31								Higher in empty vector
AGIWUR6771	-1.19499	1.94521e-28	1.17111e-31	IV	12391591	12392120	+	WBGene00009219	dpm-3	F28D1.11	Higher in empty vector
AGIWUR19204	-1.26149	1.94853e-28	1.1724e-31	IV	10909915	10913078	+	WBGene00014001	pyk-2	ZK593.1	Higher in empty vector
AGIWUR9929	1.27345	1.95137e-28	1.1734e-31	IV	11131279	11133785	+	WBGene00000181	ard-1	F01G4.2	Higher in gld-1 RNAi
AGIWUR27696	1.04034	1.95833e-28	1.17688e-31	V	12063432	12065391	-	WBGene00004138	pqn-53	R07B7.3	Higher in gld-1 RNAi
AGIWUR41385	1.62636	1.96593e-28	1.18074e-31	V	4497463	4511449	+	WBGene00006796	unc-62	T28F12.2	Higher in gld-1 RNAi
AGIWUR44644	2.12541	2.0042e-28	1.203e-31	X	11511558	11519062	-	WBGene00009259	hpo-34	F29G6.3	Higher in gld-1 RNAi
AGIWUR21258	1.63367	2.08684e-28	1.25185e-31	II	1306240	1310133	-	WBGene00000112	alh-6	F56D12.1	Higher in gld-1 RNAi
AGIWUR31284	1.11365	2.1067e-28	1.26301e-31	I	3604520	3605763	-	WBGene00021648	mis-12	Y47G6A.24	Higher in gld-1 RNAi
AGIWUR18494	-1.55966	2.17642e-28	1.30403e-31	IV	11031171	11033581	+	WBGene00009495	hrg-6	F36H1.10	Higher in empty vector
AGIWUR16848	1.75595	2.19592e-28	1.31492e-31	X	15190100	15193066	+	WBGene00011681	T10B10.4	T10B10.4	Higher in gld-1 RNAi
AGIWUR2092	2.56778	2.22996e-28	1.33451e-31	II	1930190	1930747	-	WBGene00018670	F52C6.13	F52C6.13	Higher in gld-1 RNAi
AGIWUR30270	1.25585	2.28066e-28	1.36403e-31	X	3151148	3152461	-	WBGene00015791	C15C7.5	C15C7.5	Higher in gld-1 RNAi
AGIWUR44079	1.41766	2.29045e-28	1.36907e-31	IV	307505	311232	+	WBGene00019300	swt-1	K02D7.5	Higher in gld-1 RNAi
AGIWUR158	1.77521	2.303e-28	1.37575e-31	III	8405874	8409406	+	WBGene00022697	cyy-1	ZK353.1	Higher in gld-1 RNAi
AGIWUR4193	1.20529	2.39311e-28	1.42872e-31	II	2717522	2725541	-	WBGene00020230	nep-2	T05A8.4	Higher in gld-1 RNAi
AGIWUR21867	-1.34647	2.41928e-28	1.44348e-31	V	5690103	5691715	-	WBGene00017771	F25B4.8	F25B4.8	Higher in empty vector
AGIWUR11762	-1.12605	2.4373e-28	1.45337e-31	II	6637093	6643117	-	WBGene00020581	T19D12.6	T19D12.6	Higher in empty vector
AGIWUR38678	1.22479	2.45136e-28	1.46088e-31	I	9441010	9450731	-	WBGene00003172	mec-8	F46A9.6	Higher in gld-1 RNAi
AGIWUR21332	1.90226	2.51788e-28	1.49942e-31								Higher in gld-1 RNAi
AGIWUR232	2.03605	2.51903e-28	1.49942e-31	II	8966921	8969473	-	WBGene00004105	szy-20	C18E9.3	Higher in gld-1 RNAi
AGIWUR27594	1.00087	2.53502e-28	1.50805e-31	X	4442152	4448383	-	WBGene00017794	mltn-13	F25F6.1	Higher in gld-1 RNAi
AGIWUR28860	1.08191	2.54483e-28	1.51298e-31	III	2583953	2597034	-	WBGene00000160	apb-1	Y71H2B.10	Higher in gld-1 RNAi
AGIWUR7417	2.69358	2.65424e-28	1.57709e-31	X	15696700	15698062	+	WBGene00014039	ZK662.2	ZK662.2	Higher in gld-1 RNAi
AGIWUR4177	-0.96802	2.66204e-28	1.58078e-31	I	8666595	8669792	+	WBGene00010620	K07A12.1	K07A12.1	Higher in empty vector
AGIWUR42561	1.67784	2.68691e-28	1.59461e-31	III	7495320	7497832	-	WBGene00000479	cgh-1	C07H6.5	Higher in gld-1 RNAi	YES
AGIWUR26213	2.42903	2.81375e-28	1.66889e-31	II	9056499	9057111	-	WBGene00004446	rpl-32	T24B8.1	Higher in gld-1 RNAi
AGIWUR3302	1.51405	2.82343e-28	1.67364e-31	I	1341218	1344692	-	WBGene00019673	K12C11.1	K12C11.1	Higher in gld-1 RNAi
AGIWUR2714	2.52179	2.83074e-28	1.67698e-31	I	10924240	10925753	-	WBGene00000780	cpn-4	F49D11.8	Higher in gld-1 RNAi
AGIWUR42864	2.5492	2.92982e-28	1.73465e-31								Higher in gld-1 RNAi
AGIWUR34325	1.738	3.09365e-28	1.83056e-31	II	14485624	14488688	-	WBGene00006856	usp-14	C13B4.2	Higher in gld-1 RNAi
AGIWUR18204	1.12133	3.11603e-28	1.84272e-31	III	9747432	9748852	+	WBGene00000405	cdk-1	T05G5.3	Higher in gld-1 RNAi
AGIWUR32235	2.45348	3.19656e-28	1.88922e-31	X	3914765	3915848	-	WBGene00020670	T22B2.6	T22B2.6	Higher in gld-1 RNAi
AGIWUR24002	1.57758	3.27035e-28	1.93169e-31	V	2662964	2665003	-	WBGene00003579	ndx-2	W02G9.1	Higher in gld-1 RNAi
AGIWUR27489	1.13081	3.28716e-28	1.94047e-31	X	8660619	8671753	+	WBGene00004369	rig-1	K09E2.4	Higher in gld-1 RNAi
AGIWUR33136	2.0445	3.29086e-28	1.94151e-31	IV	6329578	6333554	+	WBGene00004783	seu-1	Y73B6BL.5	Higher in gld-1 RNAi
AGIWUR8464	-1.66359	3.30329e-28	1.94769e-31	I	6167940	6168642	+	WBGene00020378	T09B4.4	T09B4.4	Higher in empty vector
AGIWUR17391	-1.45874	3.33153e-28	1.96319e-31	X	7798955	7799780	-	WBGene00019846	gpx-7	R03G5.5	Higher in empty vector
AGIWUR41584	1.22108	3.36179e-28	1.97986e-31	III	9331514	9332284	+	WBGene00008041	ufc-1	C40H1.6	Higher in gld-1 RNAi
AGIWUR25674	1.17136	3.4061e-28	2.00477e-31	V	5049541	5052214	+	WBGene00004136	pqn-51	K11D12.2	Higher in gld-1 RNAi
AGIWUR6860	1.57602	3.40977e-28	2.00575e-31	V	276989	281716	-	WBGene00021983	npr-5	Y58G8A.4	Higher in gld-1 RNAi
AGIWUR42086	1.14192	3.45865e-28	2.03331e-31								Higher in gld-1 RNAi
AGIWUR35055	1.06359	3.5401e-28	2.07996e-31	V	5111518	5113754	-	WBGene00015450	C04F5.8	C04F5.8	Higher in gld-1 RNAi
AGIWUR3203	1.38463	3.67872e-28	2.16014e-31	X	3958497	3961907	+	WBGene00003007	lin-18	C16B8.1	Higher in gld-1 RNAi
AGIWUR37342	1.68115	3.80136e-28	2.23085e-31	X	2872739	2879619	-	WBGene00018743	F53B3.5	F53B3.5	Higher in gld-1 RNAi
AGIWUR9588	1.29194	3.87461e-28	2.2725e-31	IV	1003600	1005864	-	WBGene00021925	immp-2	Y55F3AM.8	Higher in gld-1 RNAi
AGIWUR894	1.44043	3.8919e-28	2.28091e-31	V	4857149	4862965	-	WBGene00016511	C37H5.13	C37H5.13	Higher in gld-1 RNAi
AGIWUR35184	1.46028	3.89351e-28	2.28091e-31	I	11998781	12002643	+	WBGene00013136	Y53C10A.5	Y53C10A.5	Higher in gld-1 RNAi
AGIWUR20084	-1.38079	3.97798e-28	2.32903e-31	V	8570311	8581397	+	WBGene00017797	symk-1	F25G6.2	Higher in empty vector
AGIWUR42118	1.3468	4.03404e-28	2.36047e-31	I	3551949	3559807	-	WBGene00021646	Y47G6A.21	Y47G6A.21	Higher in gld-1 RNAi
AGIWUR28931	1.87741	4.05832e-28	2.37329e-31	IV	11320800	11323634	+	WBGene00007109	B0035.6	B0035.6	Higher in gld-1 RNAi
AGIWUR4893	1.1598	4.07669e-28	2.38263e-31	IV	8746252	8752676	+	WBGene00004051	parg-1	F20C5.1	Higher in gld-1 RNAi
AGIWUR39777	-1.21902	4.23054e-28	2.47111e-31	III	10617863	10621369	-	WBGene00012646	lron-10	Y39A1A.7	Higher in empty vector
AGIWUR26202	1.63736	4.30577e-28	2.51358e-31	I	5018770	5020166	-	WBGene00003934	pat-10	F54C1.7	Higher in gld-1 RNAi
AGIWUR38823	2.44611	4.33151e-28	2.52714e-31								Higher in gld-1 RNAi
AGIWUR11416	1.48061	4.37135e-28	2.54889e-31	I	5788634	5791752	-	WBGene00000772	cpb-3	B0414.5	Higher in gld-1 RNAi
AGIWUR40835	1.43873	4.51874e-28	2.6333e-31								Higher in gld-1 RNAi
AGIWUR42619	2.35197	4.78572e-28	2.78726e-31	I	14028997	14029212	-	WBGene00045396	ZC334.12	ZC334.12	Higher in gld-1 RNAi
AGIWUR13693	1.44369	5.15734e-28	3.00142e-31								Higher in gld-1 RNAi
AGIWUR26907	1.19011	5.15945e-28	3.00142e-31	X	17222475	17224464	+	WBGene00004270	rab-6.2	T25G12.4	Higher in gld-1 RNAi
AGIWUR40205	2.59522	5.42573e-28	3.15449e-31	X	6323297	6324539	+	WBGene00000740	col-167	T10E10.2	Higher in gld-1 RNAi
AGIWUR2085	1.65784	5.4739e-28	3.18065e-31	V	9983924	9986277	-	WBGene00007786	rmd-2	C27H6.4	Higher in gld-1 RNAi
AGIWUR35842	1.3945	5.50085e-28	3.19446e-31	III	8402049	8403607	-	WBGene00022702	cutc-1	ZK353.7	Higher in gld-1 RNAi
AGIWUR30227	2.47842	5.59398e-28	3.24665e-31	IV	6323979	6326421	+	WBGene00022235	sqd-1	Y73B6BL.6	Higher in gld-1 RNAi	YES
AGIWUR42238	1.18765	5.831e-28	3.38225e-31								Higher in gld-1 RNAi
AGIWUR36106	1.79771	5.88558e-28	3.41193e-31	II	6835021	6847906	+	WBGene00001194	egl-27	C04A2.3	Higher in gld-1 RNAi
AGIWUR23489	1.5486	5.90767e-28	3.42275e-31	X	5138991	5146742	+	WBGene00016292	tbc-7	C31H2.1	Higher in gld-1 RNAi
AGIWUR15303	0.8654	6.17843e-28	3.57755e-31	X	16807461	16813673	-	WBGene00000294	cas-1	F41G4.2	Higher in gld-1 RNAi
AGIWUR16860	1.07472	6.26178e-28	3.62372e-31	III	5480262	5483784	-	WBGene00019836	R02F2.7	R02F2.7	Higher in gld-1 RNAi
AGIWUR30810	0.92655	6.33234e-28	3.66243e-31	X	4148648	4153443	-	WBGene00006410	nck-1	ZK470.5	Higher in gld-1 RNAi
AGIWUR41105	0.97145	6.47903e-28	3.74511e-31	III	4878658	4879643	+	WBGene00000204	arx-6	C35D10.16	Higher in gld-1 RNAi
AGIWUR24015	0.67015	6.53291e-28	3.77407e-31	II	7858401	7859781	+	WBGene00011637	sds-22	T09A5.9	Higher in gld-1 RNAi
AGIWUR12882	0.77424	6.54394e-28	3.77826e-31								Higher in gld-1 RNAi
AGIWUR12690	1.288	6.59939e-28	3.80807e-31	X	7458293	7463736	-	WBGene00004949	sox-2	K08A8.2	Higher in gld-1 RNAi
AGIWUR34016	1.26718	6.61315e-28	3.81381e-31	III	6873048	6873729	+	WBGene00019381	K04C2.3	K04C2.3	Higher in gld-1 RNAi
AGIWUR17880	0.98362	7.18174e-28	4.13933e-31	I	6569494	6572598	+	WBGene00019001	ipgm-1	F57B10.3	Higher in gld-1 RNAi
AGIWUR5451	1.28989	7.19098e-28	4.14227e-31	X	7230330	7238662	-	WBGene00018519	F46H5.3	F46H5.3	Higher in gld-1 RNAi
AGIWUR18172	1.96605	7.25266e-28	4.17539e-31	II	8559394	8561352	-	WBGene00002065	iff-2	F54C9.1	Higher in gld-1 RNAi
AGIWUR27120	2.66856	7.27016e-28	4.18306e-31	I	5432158	5433054	-	WBGene00001067	dpy-5	F27C1.8	Higher in gld-1 RNAi
AGIWUR18034	1.48719	7.37438e-28	4.23973e-31	X	3968036	3968637	-	WBGene00015823	C16B8.3	C16B8.3	Higher in gld-1 RNAi
AGIWUR30361	1.63363	7.37713e-28	4.23973e-31								Higher in gld-1 RNAi
AGIWUR13392	1.26099	7.53469e-28	4.32779e-31	I	8676666	8681325	-	WBGene00010621	egg-6	K07A12.2	Higher in gld-1 RNAi
AGIWUR43987	1.86362	7.57708e-28	4.34965e-31	II	12001510	12006625	-	WBGene00003154	mcm-2	Y17G7B.5	Higher in gld-1 RNAi
AGIWUR37415	1.3541	7.87674e-28	4.51907e-31	V	10852519	10865792	-	WBGene00010012	saeg-1	F53H10.2	Higher in gld-1 RNAi
AGIWUR31305	0.82007	7.89728e-28	4.52826e-31	III	7023642	7029203	-	WBGene00000872	cyk-1	F11H8.4	Higher in gld-1 RNAi
AGIWUR34446	1.2768	8.07895e-28	4.62977e-31	X	1079446	1080653	-	WBGene00003991	pfn-3	K03E6.6	Higher in gld-1 RNAi
AGIWUR18052	1.64128	8.4145e-28	4.8193e-31	V	4497463	4511449	+	WBGene00006796	unc-62	T28F12.2	Higher in gld-1 RNAi
AGIWUR35234	1.01757	8.61492e-28	4.93126e-31	I	6900947	6913579	-	WBGene00004879	smg-1	C48B6.6	Higher in gld-1 RNAi
AGIWUR36284	1.39783	8.87935e-28	5.07972e-31	II	6136094	6157176	+	WBGene00019018	abts-3	F57F10.1	Higher in gld-1 RNAi
AGIWUR29310	1.90062	9.07597e-28	5.18923e-31	III	3867852	3869587	+	WBGene00004414	rpl-3	F13B10.2	Higher in gld-1 RNAi
AGIWUR27385	1.22488	9.11196e-28	5.20684e-31	III	13643916	13656637	+	WBGene00011729	set-16	T12D8.1	Higher in gld-1 RNAi
AGIWUR15526	1.48566	9.13329e-28	5.21604e-31	II	2215476	2219921	-	WBGene00021986	Y59C2A.3	Y59C2A.3	Higher in gld-1 RNAi
AGIWUR30974	1.21683	9.58378e-28	5.47019e-31								Higher in gld-1 RNAi
AGIWUR26904	-1.42256	1.00051e-27	5.70743e-31	I	13292506	13297555	+	WBGene00006595	top-1	M01E5.5	Higher in empty vector
AGIWUR34181	2.45145	1.0375e-27	5.91319e-31	IV	17272231	17273652	-	WBGene00001606	gln-5	F26D10.10	Higher in gld-1 RNAi
AGIWUR19738	-1.2974	1.03776e-27	5.91319e-31	V	5690103	5691715	-	WBGene00017771	F25B4.8	F25B4.8	Higher in empty vector
AGIWUR41053	1.59555	1.05014e-27	5.98032e-31	II	13522919	13531218	-	WBGene00013011	snx-14	Y48E1B.14	Higher in gld-1 RNAi
AGIWUR11688	3.04765	1.08822e-27	6.19363e-31								Higher in gld-1 RNAi
AGIWUR30042	1.16364	1.09286e-27	6.21648e-31	X	3171424	3178695	-	WBGene00002217	klp-4	F56E3.3	Higher in gld-1 RNAi
AGIWUR2883	1.74878	1.09935e-27	6.24987e-31	II	3795623	3800608	+	WBGene00021171	Y8A9A.2	Y8A9A.2	Higher in gld-1 RNAi
AGIWUR23060	-1.74268	1.10241e-27	6.261e-31	I	2072680	2076906	+	WBGene00021351	eif-2alpha	Y37E3.10	Higher in empty vector
AGIWUR41421	1.6935	1.10256e-27	6.261e-31	I	2949600	2957910	-	WBGene00000237	bam-2	Y71F9AR.1	Higher in gld-1 RNAi
AGIWUR19508	1.81452	1.10704e-27	6.28287e-31	IV	10982068	10985030	+	WBGene00012794	Y43E12A.2	Y43E12A.2	Higher in gld-1 RNAi
AGIWUR10144	1.63684	1.15771e-27	6.56668e-31	IV	6791074	6792629	+	WBGene00006917	vha-8	C17H12.14	Higher in gld-1 RNAi
AGIWUR18020	1.95754	1.16244e-27	6.58978e-31	II	42181	46216	-	WBGene00004504	rpt-4	F23F1.8	Higher in gld-1 RNAi
AGIWUR3689	1.27393	1.21335e-27	6.87448e-31	I	14031147	14031667	-	WBGene00002107	ins-24	ZC334.3	Higher in gld-1 RNAi
AGIWUR25794	1.19224	1.235e-27	6.9932e-31	V	14034323	14038372	-	WBGene00011625	vps-39	T08G5.5	Higher in gld-1 RNAi
AGIWUR27434	1.2829	1.26824e-27	7.17734e-31	II	10605717	10607275	-	WBGene00007561	ccm-3	C14A4.11	Higher in gld-1 RNAi
AGIWUR20852	1.80776	1.27057e-27	7.1865e-31	II	6835021	6847906	+	WBGene00001194	egl-27	C04A2.3	Higher in gld-1 RNAi
AGIWUR15658	1.53214	1.27276e-27	7.19478e-31	X	13660519	13662963	+	WBGene00007285	C04A11.1	C04A11.1	Higher in gld-1 RNAi
AGIWUR8594	2.29351	1.28782e-27	7.27582e-31	V	1391163	1392103	-	WBGene00022287	Y75B7AR.1	Y75B7AR.1	Higher in gld-1 RNAi
AGIWUR4842	1.595	1.3312e-27	7.51667e-31	III	12426862	12429195	+	WBGene00004027	pie-1	Y49E10.14	Higher in gld-1 RNAi	YES
AGIWUR27452	-1.17857	1.35846e-27	7.66627e-31	IV	7675174	7696923	+	WBGene00002173	itr-1	F33D4.2	Higher in empty vector
AGIWUR37074	1.34748	1.37092e-27	7.73223e-31	I	10639079	10640230	-	WBGene00015235	cdc-26	B0511.9	Higher in gld-1 RNAi
AGIWUR38931	1.77558	1.38555e-27	7.81032e-31	X	15497555	15500279	+	WBGene00010397	suox-1	H13N06.4	Higher in gld-1 RNAi
AGIWUR16069	0.70264	1.39059e-27	7.83432e-31	III	4015769	4017643	-	WBGene00006537	tbb-2	C36E8.5	Higher in gld-1 RNAi
AGIWUR43546	1.00153	1.40627e-27	7.91816e-31	II	15268212	15275689	+	WBGene00007064	2RSSE.1	2RSSE.1	Higher in gld-1 RNAi
AGIWUR25748	1.28477	1.41208e-27	7.94645e-31	II	12459772	12460551	+	WBGene00044323	tag-281	F15A4.11	Higher in gld-1 RNAi
AGIWUR12820	2.42459	1.44953e-27	8.15256e-31	V	773518	774854	+	WBGene00019983	sti-1	R09E12.3	Higher in gld-1 RNAi
AGIWUR6056	-1.2212	1.45125e-27	8.15765e-31	X	2540066	2541053	-	WBGene00018715	F52H2.3	F52H2.3	Higher in empty vector
AGIWUR10612	1.14162	1.45643e-27	8.18221e-31								Higher in gld-1 RNAi
AGIWUR12452	1.69112	1.47557e-27	8.28506e-31	I	3085011	3096285	-	WBGene00019698	riok-1	M01B12.5	Higher in gld-1 RNAi
AGIWUR4192	1.01836	1.50415e-27	8.44079e-31	II	11965339	11966931	-	WBGene00004271	rab-7	W03C9.3	Higher in gld-1 RNAi
AGIWUR39478	1.08656	1.52723e-27	8.56548e-31	II	10391154	10393614	+	WBGene00011662	T09F3.2	T09F3.2	Higher in gld-1 RNAi
AGIWUR24269	1.44983	1.53639e-27	8.61205e-31	III	11921692	11923825	+	WBGene00013239	Y56A3A.22	Y56A3A.22	Higher in gld-1 RNAi
AGIWUR12125	1.07649	1.5408e-27	8.63196e-31	V	9779550	9783062	-	WBGene00009770	F46B6.5	F46B6.5	Higher in gld-1 RNAi
AGIWUR28159	1.04866	1.55427e-27	8.70252e-31	II	10391154	10393614	+	WBGene00011662	T09F3.2	T09F3.2	Higher in gld-1 RNAi
AGIWUR4592	1.52648	1.60221e-27	8.96593e-31	II	10863682	10868714	-	WBGene00010912	gmps-1	M106.4	Higher in gld-1 RNAi
AGIWUR1068	1.51266	1.6059e-27	8.98152e-31	IV	4386630	4388878	+	WBGene00021286	tald-1	Y24D9A.8	Higher in gld-1 RNAi
AGIWUR773	1.32838	1.61191e-27	9.01013e-31								Higher in gld-1 RNAi
AGIWUR8964	1.77099	1.62637e-27	9.08587e-31	III	1062793	1076555	-	WBGene00006697	uaf-1	Y92C3B.2	Higher in gld-1 RNAi
AGIWUR19732	1.35323	1.69571e-27	9.46793e-31	I	3830562	3834124	+	WBGene00018764	F53F10.2	F53F10.2	Higher in gld-1 RNAi
AGIWUR17904	1.76213	1.7357e-27	9.6858e-31	II	4818662	4821564	-	WBGene00016355	lact-5	C33F10.7	Higher in gld-1 RNAi
AGIWUR16453	-1.4178	1.74086e-27	9.70921e-31	II	6884049	6887805	-	WBGene00004059	pmp-2	C44B7.9	Higher in empty vector
AGIWUR10229	-1.21825	1.78617e-27	9.95637e-31	III	7941057	7941614	+	WBGene00016209	C29E4.12	C29E4.12	Higher in empty vector
AGIWUR27983	1.1763	1.89438e-27	1.05536e-30	III	13764030	13768092	-	WBGene00010665	K08E3.5	K08E3.5	Higher in gld-1 RNAi
AGIWUR2889	1.84559	1.90666e-27	1.06161e-30	X	10897678	10900114	-	WBGene00009812	suca-1	F47B10.1	Higher in gld-1 RNAi
AGIWUR42445	2.01925	1.91479e-27	1.06555e-30	IV	2388195	2388675	-	WBGene00021427	Y38F2AR.9	Y38F2AR.9	Higher in gld-1 RNAi
AGIWUR44904	2.36604	1.93429e-27	1.0758e-30	X	3914765	3915848	-	WBGene00020670	T22B2.6	T22B2.6	Higher in gld-1 RNAi
AGIWUR40498	1.30953	2.04876e-27	1.13883e-30	III	5874672	5876625	-	WBGene00017166	aldo-2	F01F1.12	Higher in gld-1 RNAi	YES
AGIWUR19591	1.6414	2.06216e-27	1.14564e-30	IV	9526359	9528350	+	WBGene00001239	elo-1	F56H11.4	Higher in gld-1 RNAi
AGIWUR24094	-0.9041	2.12567e-27	1.18027e-30	V	12607413	12608107	+	WBGene00007589	erg-28	C14C10.6	Higher in empty vector
AGIWUR37964	0.8312	2.13281e-27	1.18358e-30	II	4850185	4851441	+	WBGene00044767	T23B7.3	T23B7.3	Higher in gld-1 RNAi
AGIWUR21252	1.46602	2.13684e-27	1.18487e-30	I	11206922	11211842	+	WBGene00012317	ztf-6	W06H12.1	Higher in gld-1 RNAi
AGIWUR33079	2.19767	2.13751e-27	1.18487e-30	IV	7488216	7488956	+	WBGene00001933	his-59	F55G1.2	Higher in gld-1 RNAi
AGIWUR27364	1.11034	2.14173e-27	1.18656e-30	X	4508509	4510960	+	WBGene00004356	rhi-1	F46H6.1	Higher in gld-1 RNAi
AGIWUR32004	1.91462	2.17979e-27	1.20697e-30	IV	7957580	7962129	+	WBGene00017641	csr-1	F20D12.1	Higher in gld-1 RNAi	YES
AGIWUR20289	1.02667	2.18903e-27	1.21142e-30	III	9824877	9825445	-	WBGene00014016	ZK632.9	ZK632.9	Higher in gld-1 RNAi
AGIWUR28306	3.03607	2.20295e-27	1.21845e-30	IV	16551492	16554348	-	WBGene00000709	col-136	Y51H4A.28	Higher in gld-1 RNAi
AGIWUR14692	2.66572	2.22823e-27	1.23175e-30	I	10187515	10190896	-	WBGene00000931	dao-5	C25A1.10	Higher in gld-1 RNAi
AGIWUR4953	1.93158	2.2737e-27	1.25619e-30	X	3968036	3968637	-	WBGene00015823	C16B8.3	C16B8.3	Higher in gld-1 RNAi
AGIWUR10823	1.19934	2.3063e-27	1.27349e-30	V	10169197	10173753	-	WBGene00001172	egl-3	C51E3.7	Higher in gld-1 RNAi
AGIWUR8310	1.4209	2.43161e-27	1.34195e-30	II	11129289	11130187	+	WBGene00009576	F40F8.3	F40F8.3	Higher in gld-1 RNAi
AGIWUR34262	1.021	2.48715e-27	1.37184e-30	V	5534101	5536243	-	WBGene00016062	C24G6.8	C24G6.8	Higher in gld-1 RNAi
AGIWUR18372	1.37017	2.48995e-27	1.37263e-30	II	8770975	8782020	+	WBGene00002295	let-19	K08F8.6	Higher in gld-1 RNAi
AGIWUR14694	1.41306	2.50399e-27	1.37961e-30	X	10201329	10205433	-	WBGene00004786	sex-1	F44A6.2	Higher in gld-1 RNAi
AGIWUR32613	1.52948	2.50674e-27	1.38036e-30	I	379071	381902	-	WBGene00004143	pqn-59	R119.4	Higher in gld-1 RNAi
AGIWUR21663	1.11527	2.57333e-27	1.41625e-30	II	10416786	10419237	+	WBGene00008480	eif-2A	E04D5.1	Higher in gld-1 RNAi
AGIWUR25130	1.90192	2.58794e-27	1.42351e-30	III	4093306	4094921	-	WBGene00004392	rnr-2	C03C10.3	Higher in gld-1 RNAi
AGIWUR41944	1.59355	2.68148e-27	1.47415e-30	III	11918828	11920237	-	WBGene00000369	ccf-1	Y56A3A.20	Higher in gld-1 RNAi	YES
AGIWUR27268	2.00503	2.71642e-27	1.49254e-30	II	13596955	13598068	+	WBGene00000804	csc-1	Y48E1B.12	Higher in gld-1 RNAi
AGIWUR21766	1.32171	2.79549e-27	1.53514e-30	I	2468787	2471972	-	WBGene00022280	Y74C10AL.2	Y74C10AL.2	Higher in gld-1 RNAi
AGIWUR4070	1.55537	2.83337e-27	1.55509e-30	I	12844269	12853105	+	WBGene00012478	mxt-1	Y18D10A.8	Higher in gld-1 RNAi
AGIWUR15358	1.54357	2.88683e-27	1.58356e-30	III	11036943	11063027	+	WBGene00012973	spat-2	Y48A6B.13	Higher in gld-1 RNAi
AGIWUR11490	2.69913	2.94266e-27	1.6133e-30	IV	17470510	17472025	-	WBGene00008707	F11E6.3	F11E6.3	Higher in gld-1 RNAi
AGIWUR20341	-0.71881	2.97597e-27	1.63067e-30	II	7055287	7056185	+	WBGene00022850	ZK1127.3	ZK1127.3	Higher in empty vector
AGIWUR5887	-0.96882	3.02021e-27	1.65401e-30	I	6022660	6026874	+	WBGene00000814	csn-2	B0025.2	Higher in empty vector
AGIWUR41724	0.95078	3.15514e-27	1.72563e-30	IV	4659521	4660203	-	WBGene00017925	F29B9.11	F29B9.11	Higher in gld-1 RNAi
AGIWUR27020	0.99889	3.15527e-27	1.72563e-30	X	5663837	5674060	+	WBGene00001182	egl-13	T22B7.1	Higher in gld-1 RNAi
AGIWUR42295	1.09661	3.15618e-27	1.72563e-30	V	6047922	6051259	-	WBGene00019807	jamp-1	R01B10.5	Higher in gld-1 RNAi
AGIWUR20340	1.34217	3.21284e-27	1.75565e-30	V	10212929	10216305	+	WBGene00014113	hpo-40	ZK856.12	Higher in gld-1 RNAi
AGIWUR14968	1.13181	3.24e-27	1.76952e-30								Higher in gld-1 RNAi
AGIWUR34083	0.87866	3.28486e-27	1.79305e-30	III	5081726	5082995	+	WBGene00006519	tag-174	F54D8.2	Higher in gld-1 RNAi
AGIWUR44922	1.17162	3.30174e-27	1.80128e-30	I	8697923	8701971	-	WBGene00006577	tlf-1	F39H11.2	Higher in gld-1 RNAi
AGIWUR8282	1.19109	3.30807e-27	1.80375e-30	II	4905008	4911835	+	WBGene00019888	btbd-10	R05F9.1	Higher in gld-1 RNAi
AGIWUR36620	1.44775	3.39452e-27	1.84988e-30	X	7238666	7242983	-	WBGene00018522	F46H5.7	F46H5.7	Higher in gld-1 RNAi
AGIWUR14573	1.08917	3.51595e-27	1.915e-30	III	11780235	11781035	+	WBGene00007702	C24H11.5	C24H11.5	Higher in gld-1 RNAi
AGIWUR33842	1.6288	3.5179e-27	1.91503e-30	III	10355799	10357761	-	WBGene00011559	umps-1	T07C4.1	Higher in gld-1 RNAi
AGIWUR13724	1.16576	3.58237e-27	1.94906e-30	IV	12805931	12830112	+	WBGene00008555	F07C6.4	F07C6.4	Higher in gld-1 RNAi
AGIWUR28082	-1.02505	3.66093e-27	1.99072e-30	II	7155581	7160950	+	WBGene00016172	C27H5.2	C27H5.2	Higher in empty vector
AGIWUR28103	-1.24084	3.67414e-27	1.99682e-30	II	6879185	6880180	-	WBGene00016629	C44B7.7	C44B7.7	Higher in empty vector
AGIWUR20016	1.45077	3.74421e-27	2.03379e-30	IV	12026882	12029174	-	WBGene00011742	tgn-38	T12G3.7	Higher in gld-1 RNAi
AGIWUR3094	-1.33628	3.76109e-27	2.04185e-30	IV	9475863	9477446	-	WBGene00006949	wrt-3	F38E11.7	Higher in empty vector
AGIWUR2141	1.18973	3.80847e-27	2.06645e-30	V	15512765	15522020	-	WBGene00008997	lgc-31	F21A3.7	Higher in gld-1 RNAi
AGIWUR20436	-1.2653	3.86856e-27	2.09792e-30	V	5690103	5691715	-	WBGene00017771	F25B4.8	F25B4.8	Higher in empty vector
AGIWUR28613	-1.15261	4.02478e-27	2.18145e-30	III	8631165	8633549	+	WBGene00001028	dnj-10	F22B7.5	Higher in empty vector
AGIWUR39490	-1.65573	4.05836e-27	2.19846e-30	I	10526533	10530095	+	WBGene00044792	F59C6.14	F59C6.14	Higher in empty vector
AGIWUR18659	0.98717	4.06372e-27	2.20018e-30	III	10381740	10385335	+	WBGene00008019	C38H2.2	C38H2.2	Higher in gld-1 RNAi
AGIWUR6671	1.03026	4.08441e-27	2.21018e-30	III	9626532	9629154	-	WBGene00006540	tbg-1	F58A4.8	Higher in gld-1 RNAi
AGIWUR3947	1.25865	4.11135e-27	2.22355e-30	I	5421313	5428457	-	WBGene00017855	F27C1.6	F27C1.6	Higher in gld-1 RNAi
AGIWUR11591	-1.20842	4.13062e-27	2.23277e-30	I	10944210	10945690	+	WBGene00013605	Y95D11A.1	Y95D11A.1	Higher in empty vector
AGIWUR24455	0.89116	4.13883e-27	2.236e-30	I	3032935	3034761	+	WBGene00021841	Y54E10BR.2	Y54E10BR.2	Higher in gld-1 RNAi
AGIWUR28175	1.57932	4.14572e-27	2.23839e-30	III	8792847	8806305	+	WBGene00006975	zfp-1	F54F2.2	Higher in gld-1 RNAi
AGIWUR35151	1.92855	4.14774e-27	2.23839e-30	III	3400644	3404479	-	WBGene00003795	npp-9	F59A2.1	Higher in gld-1 RNAi
AGIWUR37869	0.94428	4.22951e-27	2.28104e-30	I	11572121	11577488	-	WBGene00008856	F15D3.6	F15D3.6	Higher in gld-1 RNAi
AGIWUR16578	1.34881	4.23134e-27	2.28104e-30	III	1202548	1207346	+	WBGene00022489	Y119D3B.12	Y119D3B.12	Higher in gld-1 RNAi
AGIWUR38850	1.13412	4.2683e-27	2.29973e-30	III	11456877	11462897	+	WBGene00023404	plr-1	Y47D3B.11	Higher in gld-1 RNAi
AGIWUR43121	1.20247	4.30772e-27	2.31972e-30	V	14421566	14422618	-	WBGene00003922	pas-1	C15H11.7	Higher in gld-1 RNAi
AGIWUR19892	1.22579	4.31319e-27	2.32142e-30	X	4148648	4153443	-	WBGene00006410	nck-1	ZK470.5	Higher in gld-1 RNAi
AGIWUR35827	2.02328	4.46834e-27	2.40362e-30	II	8559394	8561352	-	WBGene00002065	iff-2	F54C9.1	Higher in gld-1 RNAi
AGIWUR24532	1.17434	4.48084e-27	2.40905e-30	III	7949975	7951915	-	WBGene00002879	let-754	C29E4.8	Higher in gld-1 RNAi
AGIWUR9994	1.44365	4.48862e-27	2.41194e-30	II	11782987	11784086	+	WBGene00009656	F43G6.3	F43G6.3	Higher in gld-1 RNAi
AGIWUR12836	1.30453	4.65068e-27	2.49768e-30	IV	7868907	7870100	+	WBGene00001453	flp-10	T06C10.4	Higher in gld-1 RNAi
AGIWUR3390	1.03199	4.74145e-27	2.54506e-30	I	6215669	6219911	+	WBGene00020346	rbm-5	T08B2.5	Higher in gld-1 RNAi
AGIWUR6178	0.98983	4.76598e-27	2.55686e-30	II	5589186	5593628	-	WBGene00000383	cdc-14	C17G10.4	Higher in gld-1 RNAi
AGIWUR28237	1.43063	4.94703e-27	2.65106e-30	IV	12087017	12089095	-	WBGene00008687	F11A10.6	F11A10.6	Higher in gld-1 RNAi
AGIWUR10623	1.84211	4.9477e-27	2.65106e-30	III	7980913	7986327	+	WBGene00000542	clp-1	C06G4.2	Higher in gld-1 RNAi
AGIWUR40487	1.24774	4.94952e-27	2.65106e-30	IV	11131279	11133785	+	WBGene00000181	ard-1	F01G4.2	Higher in gld-1 RNAi
AGIWUR31783	1.30024	4.9577e-27	2.65401e-30	V	5056378	5064803	-	WBGene00003374	mlk-1	K11D12.10	Higher in gld-1 RNAi
AGIWUR27496	1.13537	5.07833e-27	2.71714e-30	III	4566279	4568144	-	WBGene00009439	mlcd-1	F35G12.1	Higher in gld-1 RNAi
AGIWUR24767	1.83247	5.12325e-27	2.73971e-30	II	8751986	8753939	+	WBGene00000220	atf-2	K08F8.2	Higher in gld-1 RNAi
AGIWUR21919	1.43815	5.2742e-27	2.81892e-30	V	9323085	9327209	+	WBGene00006499	tag-153	F44A2.1	Higher in gld-1 RNAi
AGIWUR39063	-1.37795	5.32482e-27	2.84446e-30	IV	9475863	9477446	-	WBGene00006949	wrt-3	F38E11.7	Higher in empty vector
AGIWUR12710	0.87283	5.40887e-27	2.88781e-30								Higher in gld-1 RNAi
AGIWUR40806	2.36494	5.44371e-27	2.90486e-30	X	9584664	9586344	+	WBGene00007516	gpx-5	C11E4.1	Higher in gld-1 RNAi
AGIWUR26053	-1.27988	5.61316e-27	2.99369e-30	I	4610147	4633377	-	WBGene00016650	ubr-4	C44E4.1	Higher in empty vector
AGIWUR30565	1.37354	5.64485e-27	3.00898e-30	III	5326623	5333620	+	WBGene00018672	sorf-2	F52C9.1	Higher in gld-1 RNAi
AGIWUR36054	1.11996	5.72107e-27	3.04799e-30	IV	11856629	11860460	+	WBGene00002363	let-92	F38H4.9	Higher in gld-1 RNAi
AGIWUR40182	1.87022	5.77889e-27	3.07715e-30	I	14035096	14036057	-	WBGene00002113	ins-30	ZC334.2	Higher in gld-1 RNAi
AGIWUR10416	1.66347	5.89914e-27	3.13951e-30	II	13460991	13469602	-	WBGene00008446	E01G4.3	E01G4.3	Higher in gld-1 RNAi
AGIWUR1560	1.38883	6.00372e-27	3.19347e-30	IV	14768155	14769282	+	WBGene00013301	Y57G11C.3	Y57G11C.3	Higher in gld-1 RNAi
AGIWUR31954	1.0296	6.16103e-27	3.2754e-30	IV	6579840	6582676	-	WBGene00018160	odr-8	F38A5.1	Higher in gld-1 RNAi
AGIWUR17333	2.30885	6.24464e-27	3.31809e-30	X	3914765	3915848	-	WBGene00020670	T22B2.6	T22B2.6	Higher in gld-1 RNAi
AGIWUR29598	2.21732	6.25432e-27	3.32147e-30	II	8978475	8982678	-	WBGene00007687	C18E9.7	C18E9.7	Higher in gld-1 RNAi
AGIWUR8161	1.16996	6.33784e-27	3.36403e-30	IV	7910575	7915184	+	WBGene00003827	ntl-4	C49H3.5	Higher in gld-1 RNAi
AGIWUR42082	1.04148	6.48725e-27	3.44151e-30	IV	8018130	8019808	-	WBGene00016124	dnc-4	C26B2.1	Higher in gld-1 RNAi
AGIWUR16646	1.94496	6.6955e-27	3.55011e-30	I	2730004	2731453	+	WBGene00022127	yop-1	Y71F9B.3	Higher in gld-1 RNAi
AGIWUR26799	1.49137	6.70983e-27	3.55582e-30	X	7937635	7945048	-	WBGene00006588	tnt-3	C14F5.3	Higher in gld-1 RNAi
AGIWUR33893	-1.38985	6.7387e-27	3.56922e-30	IV	9475863	9477446	-	WBGene00006949	wrt-3	F38E11.7	Higher in empty vector
AGIWUR29193	0.97136	7.06235e-27	3.73867e-30	X	5720438	5728656	-	WBGene00004349	rgs-6	C41G11.3	Higher in gld-1 RNAi
AGIWUR4793	1.15878	7.16348e-27	3.7902e-30	I	10639079	10640230	-	WBGene00015235	cdc-26	B0511.9	Higher in gld-1 RNAi
AGIWUR36885	1.40379	7.26067e-27	3.83959e-30	V	8936359	8939676	+	WBGene00006760	unc-23	H14N18.1	Higher in gld-1 RNAi
AGIWUR19073	-0.89812	7.38727e-27	3.90448e-30	II	7852821	7853779	-	WBGene00011634	T09A5.5	T09A5.5	Higher in empty vector
AGIWUR617	1.76452	7.40641e-27	3.91253e-30	I	2587527	2595294	-	WBGene00004226	ptr-12	K07A3.2	Higher in gld-1 RNAi
AGIWUR38185	1.22841	7.46731e-27	3.94261e-30	III	5069001	5070418	+	WBGene00016674	C45G9.2	C45G9.2	Higher in gld-1 RNAi
AGIWUR8513	-1.13303	7.53459e-27	3.97604e-30	V	8470013	8471244	-	WBGene00020722	T23B12.8	T23B12.8	Higher in empty vector
AGIWUR11830	1.31514	7.64787e-27	4.03369e-30	IV	7456525	7458214	+	WBGene00017416	F13B6.1	F13B6.1	Higher in gld-1 RNAi
AGIWUR26861	0.72364	7.89226e-27	4.16039e-30	III	10947446	10951169	+	WBGene00013132	strd-1	Y52D3.1	Higher in gld-1 RNAi
AGIWUR16965	1.31829	8.00739e-27	4.21886e-30	I	7704565	7707049	-	WBGene00009188	lsy-22	F27D4.2	Higher in gld-1 RNAi
AGIWUR24572	1.27371	8.23479e-27	4.33638e-30								Higher in gld-1 RNAi
AGIWUR28848	1.18956	8.2547e-27	4.34458e-30	III	5589036	5591718	-	WBGene00018967	ddx-15	F56D2.6	Higher in gld-1 RNAi
AGIWUR23715	-1.55895	8.26756e-27	4.34906e-30	V	9355505	9356541	-	WBGene00023485	ttr-49	E02C12.13	Higher in empty vector
AGIWUR15699	1.43289	8.27813e-27	4.35233e-30	V	4497463	4511449	+	WBGene00006796	unc-62	T28F12.2	Higher in gld-1 RNAi
AGIWUR17023	1.10188	8.38082e-27	4.404e-30								Higher in gld-1 RNAi
AGIWUR26271	1.4689	8.4268e-27	4.42584e-30	III	9757616	9762143	-	WBGene00011503	gcc-2	T05G5.9	Higher in gld-1 RNAi
AGIWUR36718	-1.35412	8.66014e-27	4.54601e-30	I	2160042	2209629	+	WBGene00021009	afd-1	W03F11.6	Higher in empty vector
AGIWUR40858	-1.52709	8.97525e-27	4.70894e-30	III	6164645	6171165	+	WBGene00023489	F42A10.9	F42A10.9	Higher in empty vector
AGIWUR43368	1.90942	9.23418e-27	4.84225e-30	X	9587942	9588879	+	WBGene00007517	gpx-3	C11E4.2	Higher in gld-1 RNAi
AGIWUR32658	-1.37257	9.35895e-27	4.90511e-30	I	13292506	13297555	+	WBGene00006595	top-1	M01E5.5	Higher in empty vector
AGIWUR29675	1.04347	9.38725e-27	4.91737e-30	III	9824877	9825445	-	WBGene00014016	ZK632.9	ZK632.9	Higher in gld-1 RNAi
AGIWUR23281	1.28635	9.50529e-27	4.97659e-30	III	4567325	4571835	+	WBGene00009440	idhg-1	F35G12.2	Higher in gld-1 RNAi
AGIWUR24062	1.78437	9.52827e-27	4.98601e-30	IV	11310972	11312515	+	WBGene00007105	B0035.1	B0035.1	Higher in gld-1 RNAi
AGIWUR1985	-1.39444	9.69216e-27	5.06912e-30	V	11602294	11604563	-	WBGene00000983	dhs-20	F35B12.2	Higher in empty vector
AGIWUR20887	1.02671	9.76561e-27	5.10487e-30	I	8727214	8728497	-	WBGene00003925	pas-4	C36B1.4	Higher in gld-1 RNAi
AGIWUR42741	1.11389	9.78006e-27	5.10975e-30	III	8966022	8967727	-	WBGene00011142	R08D7.1	R08D7.1	Higher in gld-1 RNAi
AGIWUR16834	1.51434	1.0198e-26	5.32534e-30	I	1156579	1157474	+	WBGene00004429	rpl-17	Y48G8AL.8	Higher in gld-1 RNAi
AGIWUR38201	0.88735	1.04259e-26	5.44151e-30	V	18070021	18081957	-	WBGene00013347	Y59A8B.10	Y59A8B.10	Higher in gld-1 RNAi
AGIWUR25303	1.1523	1.06162e-26	5.53794e-30	II	7570605	7572444	+	WBGene00018041	F35D2.3	F35D2.3	Higher in gld-1 RNAi
AGIWUR37723	1.12871	1.07527e-26	5.60622e-30	V	276989	281716	-	WBGene00021983	npr-5	Y58G8A.4	Higher in gld-1 RNAi
AGIWUR32595	1.75254	1.11027e-26	5.78567e-30	X	12076553	12093083	-	WBGene00012226	W03G11.4	W03G11.4	Higher in gld-1 RNAi
AGIWUR2018	1.5445	1.1531e-26	6.00575e-30								Higher in gld-1 RNAi
AGIWUR9881	1.15119	1.15741e-26	6.02506e-30	X	17186380	17193289	+	WBGene00002207	sid-3	B0302.1	Higher in gld-1 RNAi
AGIWUR13486	-1.11336	1.15888e-26	6.02957e-30	V	16071325	16072738	+	WBGene00008830	nhr-176	F14H3.11	Higher in empty vector
AGIWUR27195	1.10824	1.16619e-26	6.06443e-30	III	11088487	11091616	+	WBGene00012358	W09D6.5	W09D6.5	Higher in gld-1 RNAi
AGIWUR20080	0.98275	1.17924e-26	6.12912e-30								Higher in gld-1 RNAi
AGIWUR42829	3.09182	1.19945e-26	6.23092e-30	V	2068449	2069143	+	WBGene00021486	lbp-9	Y40B10A.1	Higher in gld-1 RNAi
AGIWUR29596	1.56278	1.20833e-26	6.27379e-30	IV	1497630	1509965	+	WBGene00022306	hxk-3	Y77E11A.1	Higher in gld-1 RNAi
AGIWUR1962	1.23329	1.25225e-26	6.49846e-30	X	7194564	7198291	+	WBGene00001025	dnj-7	C55B6.2	Higher in gld-1 RNAi
AGIWUR29764	1.43932	1.27405e-26	6.60814e-30	I	3920177	3925162	-	WBGene00020628	T20F5.6	T20F5.6	Higher in gld-1 RNAi
AGIWUR37239	2.32622	1.27516e-26	6.61048e-30	X	3914765	3915848	-	WBGene00020670	T22B2.6	T22B2.6	Higher in gld-1 RNAi
AGIWUR23726	-1.77229	1.40318e-26	7.27039e-30	V	3989377	3989770	+	WBGene00003765	nlp-27	B0213.2	Higher in empty vector
AGIWUR10844	2.35864	1.43907e-26	7.45244e-30	V	773518	774854	+	WBGene00019983	sti-1	R09E12.3	Higher in gld-1 RNAi
AGIWUR24380	1.25666	1.4677e-26	7.59678e-30	IV	2146672	2149297	-	WBGene00016920	C54E4.5	C54E4.5	Higher in gld-1 RNAi
AGIWUR36129	0.95461	1.4752e-26	7.63166e-30	III	7573350	7575263	+	WBGene00003063	lpd-7	R13A5.12	Higher in gld-1 RNAi
AGIWUR30283	1.04415	1.4813e-26	7.65925e-30	III	9824877	9825445	-	WBGene00014016	ZK632.9	ZK632.9	Higher in gld-1 RNAi
AGIWUR26870	1.60793	1.49074e-26	7.7041e-30	X	5996156	5998243	+	WBGene00002125	inx-3	F22F4.2	Higher in gld-1 RNAi
AGIWUR9962	1.54718	1.5617e-26	8.06663e-30	II	3062542	3071381	-	WBGene00021294	Y25C1A.7	Y25C1A.7	Higher in gld-1 RNAi
AGIWUR42724	-1.37864	1.56458e-26	8.07733e-30	X	5637887	5638075	+	WBGene00044570	T22B7.8	T22B7.8	Higher in empty vector
AGIWUR32804	-1.0522	1.57494e-26	8.1266e-30	I	14708195	14710961	-	WBGene00013201	dus-2	Y54E5A.6	Higher in empty vector
AGIWUR12647	1.26087	1.60731e-26	8.28939e-30	X	15604635	15606635	-	WBGene00004276	rab-14	K09A9.2	Higher in gld-1 RNAi
AGIWUR9642	-0.9672	1.60889e-26	8.29323e-30	I	9936125	9938378	-	WBGene00013694	Y106G6A.1	Y106G6A.1	Higher in empty vector
AGIWUR5480	0.99557	1.61289e-26	8.30957e-30	IV	11856629	11860460	+	WBGene00002363	let-92	F38H4.9	Higher in gld-1 RNAi
AGIWUR5554	-1.1479	1.72582e-26	8.88682e-30	II	456113	457886	-	WBGene00185079	W10D9.6	W10D9.6	Higher in empty vector
AGIWUR12160	1.96629	1.76533e-26	9.0856e-30	III	9125641	9130807	+	WBGene00013985	sec-16	ZK512.5	Higher in gld-1 RNAi
AGIWUR17554	1.19804	1.78421e-26	9.17804e-30	X	1079446	1080653	-	WBGene00003991	pfn-3	K03E6.6	Higher in gld-1 RNAi
AGIWUR17433	-1.19082	1.78571e-26	9.18104e-30	X	11509446	11511451	-	WBGene00009258	ccdc-149	F29G6.2	Higher in empty vector
AGIWUR24528	-1.00797	1.79018e-26	9.197e-30	X	788353	796142	+	WBGene00020214	attf-5	T04G9.1	Higher in empty vector
AGIWUR44231	1.27521	1.79066e-26	9.197e-30	I	8676666	8681325	-	WBGene00010621	egg-6	K07A12.2	Higher in gld-1 RNAi
AGIWUR12784	0.75976	1.79242e-26	9.20132e-30	II	9944026	9947121	+	WBGene00011271	flad-1	R53.1	Higher in gld-1 RNAi
AGIWUR28187	-1.6649	1.81752e-26	9.32539e-30	I	10526533	10530095	+	WBGene00044792	F59C6.14	F59C6.14	Higher in empty vector
AGIWUR6005	1.54097	1.83443e-26	9.40731e-30	IV	1847968	1880587	+	WBGene00001173	egl-4	F55A8.2	Higher in gld-1 RNAi
AGIWUR1032	1.41583	1.90499e-26	9.76418e-30	I	7634494	7639780	-	WBGene00009254	capg-1	F29D11.2	Higher in gld-1 RNAi
AGIWUR8942	1.13613	1.93068e-26	9.89079e-30	X	14710475	14718779	+	WBGene00006432	tag-53	F33C8.1	Higher in gld-1 RNAi
AGIWUR10692	1.11522	1.95932e-26	1.00323e-29	I	7021946	7029076	+	WBGene00008852	ubql-1	F15C11.2	Higher in gld-1 RNAi
AGIWUR41548	1.19268	1.979e-26	1.01279e-29	X	10569273	10575718	+	WBGene00010199	bet-2	F57C7.1	Higher in gld-1 RNAi
AGIWUR38103	1.22398	2.00366e-26	1.02489e-29	IV	12141161	12143331	-	WBGene00007090	B0001.5	B0001.5	Higher in gld-1 RNAi
AGIWUR14616	1.28913	2.02099e-26	1.03323e-29	IV	2918441	2919780	+	WBGene00044493	Y54G2A.50	Y54G2A.50	Higher in gld-1 RNAi
AGIWUR20712	0.90546	2.06017e-26	1.05272e-29	II	12679035	12679413	+	WBGene00012602	Y38E10A.24	Y38E10A.24	Higher in gld-1 RNAi
AGIWUR43426	2.02184	2.08205e-26	1.06336e-29	X	14791008	14792980	+	WBGene00009628	tatn-1	F42D1.2	Higher in gld-1 RNAi
AGIWUR32267	1.28397	2.09785e-26	1.07088e-29	X	11581751	11584960	+	WBGene00009932	F52D10.6	F52D10.6	Higher in gld-1 RNAi
AGIWUR27328	1.25487	2.12945e-26	1.08646e-29	V	9846158	9859963	-	WBGene00045419	lsy-12	R07B5.9	Higher in gld-1 RNAi
AGIWUR44683	1.123	2.13599e-26	1.08923e-29	I	13629227	13633494	+	WBGene00006793	unc-59	W09C5.2	Higher in gld-1 RNAi
AGIWUR15061	2.14275	2.16185e-26	1.10186e-29	V	5428160	5430431	+	WBGene00004358	rhr-1	F08F3.3	Higher in gld-1 RNAi
AGIWUR42894	1.15468	2.20363e-26	1.12258e-29	II	11130690	11132648	-	WBGene00044916	F40F8.11	F40F8.11	Higher in gld-1 RNAi
AGIWUR22742	2.3496	2.22279e-26	1.13177e-29	IV	17116763	17118760	-	WBGene00006698	uaf-2	Y116A8C.35	Higher in gld-1 RNAi
AGIWUR24232	1.57427	2.27578e-26	1.15816e-29	II	1306240	1310133	-	WBGene00000112	alh-6	F56D12.1	Higher in gld-1 RNAi
AGIWUR40011	1.28042	2.34481e-26	1.19268e-29	II	7479064	7480713	+	WBGene00006703	ubc-6	D1022.1	Higher in gld-1 RNAi
AGIWUR18570	1.20122	2.35569e-26	1.1976e-29	V	5337184	5339013	+	WBGene00005186	srg-29	T09D3.6	Higher in gld-1 RNAi
AGIWUR526	1.32015	2.36326e-26	1.20084e-29	IV	1708804	1709745	-	WBGene00003947	pbs-1	K08D12.1	Higher in gld-1 RNAi
AGIWUR25887	2.79885	2.37572e-26	1.20656e-29	IV	4515044	4517169	-	WBGene00022679	ZK180.5	ZK180.5	Higher in gld-1 RNAi
AGIWUR30293	-1.29688	2.38679e-26	1.21157e-29	X	12652591	12653520	-	WBGene00010424	H36L18.2	H36L18.2	Higher in empty vector
AGIWUR26235	-1.0262	2.45756e-26	1.24686e-29	I	13586037	13588831	-	WBGene00013598	vps-28	Y87G2A.10	Higher in empty vector
AGIWUR36504	-1.0317	2.4877e-26	1.26151e-29	III	13162475	13164864	+	WBGene00014884	Y39E4B.14	Y39E4B.14	Higher in empty vector
AGIWUR217	1.6208	2.48931e-26	1.26169e-29								Higher in gld-1 RNAi
AGIWUR40860	1.23809	2.50309e-26	1.26803e-29	II	13098249	13116806	-	WBGene00009245	rict-1	F29C12.3	Higher in gld-1 RNAi
AGIWUR36324	1.66791	2.50688e-26	1.26931e-29	I	3824947	3826514	+	WBGene00006833	unc-108	F53F10.4	Higher in gld-1 RNAi
AGIWUR21542	-1.07591	2.53569e-26	1.28325e-29	IV	3222440	3252601	+	WBGene00022059	Y67D8A.2	Y67D8A.2	Higher in empty vector
AGIWUR43921	1.14345	2.56051e-26	1.29515e-29	X	11563923	11569531	+	WBGene00007956	trpp-9	C35C5.6	Higher in gld-1 RNAi
AGIWUR3042	0.95383	2.56802e-26	1.29829e-29	IV	4659521	4660203	-	WBGene00017925	F29B9.11	F29B9.11	Higher in gld-1 RNAi
AGIWUR29686	0.87243	2.58749e-26	1.30747e-29	II	3717138	3719768	+	WBGene00016710	fbxc-52	C46E10.4	Higher in gld-1 RNAi
AGIWUR32137	-0.95412	2.62404e-26	1.32527e-29	IV	10629431	10631245	-	WBGene00044977	F56C4.4	F56C4.4	Higher in empty vector
AGIWUR30759	1.83609	2.6507e-26	1.33806e-29								Higher in gld-1 RNAi
AGIWUR44038	2.12056	2.67402e-26	1.34915e-29	X	7879771	7880948	-	WBGene00016535	C39D10.8	C39D10.8	Higher in gld-1 RNAi
AGIWUR12936	-1.76129	2.67924e-26	1.3511e-29	IV	7818251	7821195	+	WBGene00004363	ric-3	T14A8.1	Higher in empty vector
AGIWUR14151	2.35987	2.71156e-26	1.36671e-29	II	23328	24458	+	WBGene00005017	sqt-2	C01B12.1	Higher in gld-1 RNAi
AGIWUR8868	-1.02783	2.72153e-26	1.37105e-29								Higher in empty vector
AGIWUR17092	-1.17822	2.74496e-26	1.38216e-29	I	6742293	6745341	-	WBGene00006773	unc-37	W02D3.9	Higher in empty vector
AGIWUR27251	0.89471	2.81172e-26	1.41506e-29	IV	12123155	12124807	+	WBGene00000122	aly-3	M18.7	Higher in gld-1 RNAi
AGIWUR22815	1.80953	2.83884e-26	1.42799e-29	IV	10243591	10245752	+	WBGene00008506	tkt-1	F01G10.1	Higher in gld-1 RNAi
AGIWUR11573	1.32831	2.84998e-26	1.43287e-29	I	12904470	12906212	+	WBGene00012484	car-1	Y18D10A.17	Higher in gld-1 RNAi	YES
AGIWUR39172	-1.26148	2.86079e-26	1.43758e-29								Higher in empty vector
AGIWUR9134	1.01191	2.86935e-26	1.44116e-29	X	15178096	15181501	-	WBGene00011680	T10B10.3	T10B10.3	Higher in gld-1 RNAi
AGIWUR8824	1.20568	2.89e-26	1.4508e-29	IV	8375720	8377698	-	WBGene00017074	D2096.7	D2096.7	Higher in gld-1 RNAi
AGIWUR33025	1.10407	2.90767e-26	1.45894e-29	III	4566279	4568144	-	WBGene00009439	mlcd-1	F35G12.1	Higher in gld-1 RNAi
AGIWUR38089	1.01393	2.98183e-26	1.4954e-29	IV	7789847	7791229	-	WBGene00004703	rsp-6	C33H5.12	Higher in gld-1 RNAi
AGIWUR35696	1.53365	2.98701e-26	1.49725e-29								Higher in gld-1 RNAi
AGIWUR21521	1.30966	3.02398e-26	1.51502e-29	II	9934403	9936893	-	WBGene00007330	C05C10.3	C05C10.3	Higher in gld-1 RNAi
AGIWUR18554	1.46207	3.04895e-26	1.52676e-29	II	6349207	6351987	-	WBGene00016317	C32D5.10	C32D5.10	Higher in gld-1 RNAi
AGIWUR7698	0.94263	3.11344e-26	1.55801e-29	II	11651261	11652906	-	WBGene00013924	rad-23	ZK20.3	Higher in gld-1 RNAi
AGIWUR42762	1.15794	3.11446e-26	1.55801e-29	V	5223423	5230471	+	WBGene00021732	Y49G5B.1	Y49G5B.1	Higher in gld-1 RNAi
[truncated: 43,221 more rows]

## Sheet: Supplementary Table S3
Term	Annotation	Group	Genes_in_group	Overlap_expected	Overlap	Significance	Bonferroni	FDR
Higher in empty vector	anatomy_association	Z4.aapppap (5L) nucleus	680	15.8647	134	1.08388e-38	6.10551e-35	2.72567e-37
Higher in empty vector	anatomy_association	intestine	5036	117.492	461	1.57761e-32	8.88668e-29	3.23152e-31
Higher in empty vector	anatomy_association	OLL	2707	63.1554	242	6.66522e-14	3.75452e-10	6.96571e-13
Higher in empty vector	anatomy_association	PVD	2707	63.1554	242	6.66522e-14	3.75452e-10	6.96571e-13
Higher in empty vector	anatomy_association	pharyngeal muscle cell	861	20.0875	93	9.11646e-10	5.1353e-06	7.29446e-09
Higher in empty vector	anatomy_association	dopaminergic neuron	1471	34.319	134	1.8594e-08	0.00010474	1.31915e-07
Higher in empty vector	gene_association	extracellular space	236	5.50597	36	2.18408e-08	0.000123029	1.54172e-07
Higher in empty vector	gene_association	oxidation-reduction process	509	11.8752	60	3.41243e-08	0.000192222	2.37899e-07
Higher in empty vector	gene_association	oxidoreductase activity	379	8.84222	48	7.60964e-08	0.000428651	5.12741e-07
Higher in empty vector	gene_association	mitochondrial electron transport, NADH to ubiquinone	14	0.326625	7	2.45774e-07	0.00138444	1.55033e-06
Higher in empty vector	gene_association	respiratory chain	24	0.559929	9	3.36921e-07	0.00189788	2.09017e-06
Higher in empty vector	gene_association	monooxygenase activity	92	2.1464	18	8.88593e-07	0.00500545	5.20858e-06
Higher in empty vector	gene_association	regulation of pH	10	0.233304	5	5.93812e-06	0.0334494	3.10868e-05
Higher in empty vector	gene_class	nduo	6	0.139982	6	0	0	0
Higher in empty vector	gene_class	cnc	11	0.256634	8	3.13894e-10	1.76816e-06	2.59261e-09
Higher in empty vector	gene_class	ttr	53	1.23651	15	2.33627e-08	0.000131602	1.64503e-07
Higher in empty vector	gene_class	nlp	46	1.0732	12	1.12972e-06	0.00636373	6.4936e-06
Higher in empty vector	gene_class	fipr	12	0.279965	6	1.20576e-06	0.00679206	6.89549e-06
Higher in empty vector	TFBS_Encode	PQM-1 L4 (OP201 223)	1656	38.6351	245	1.96769e-47	1.1084e-43	6.92751e-46
Higher in empty vector	TFBS_Encode	PQM-1 L3 (OP201 135)	1983	46.2642	267	4.58342e-44	2.58184e-40	1.41859e-42
Higher in empty vector	TFBS_Encode	NHR-28 L4 (OP317 20)	2895	67.5415	338	4.92497e-43	2.77423e-39	1.45248e-41
Higher in empty vector	TFBS_Encode	FOS-1 L2 (OP304 188)	2632	61.4056	313	5.72357e-41	3.22409e-37	1.57273e-39
Higher in empty vector	TFBS_Encode	ELT-2 L3 (OP56 196)	3059	71.3676	342	1.97822e-39	1.11433e-35	5.04223e-38
Higher in empty vector	TFBS_Encode	DAF-16 L4 (XE1464 176)	2797	65.2551	312	3.45063e-35	1.94374e-31	7.74399e-34
Higher in empty vector	TFBS_Encode	NHR-80 yAd (OP460 442)	2270	52.96	268	8.61996e-34	4.85562e-30	1.88935e-32
Higher in empty vector	TFBS_Encode	DVE-1 L4 (OP398 267)	2454	57.2528	276	3.29517e-31	1.85617e-27	6.29209e-30
Higher in empty vector	TFBS_Encode	ELT-2 L1 (OP56 406)	1958	45.6809	232	4.26421e-29	2.40203e-25	7.72356e-28
Higher in empty vector	TFBS_Encode	HLH-11 L4 (OP396 205)	2247	52.4234	230	4.39908e-20	2.478e-16	5.78973e-19
Higher in empty vector	TFBS_Encode	PHA-4 L3 (OP37 352)	2692	62.8054	244	1.03695e-14	5.84111e-11	1.1364e-13
Higher in empty vector	TFBS_Encode	ELT-2 LE (OP56 167)	1483	34.599	153	1.20256e-13	6.77405e-10	1.2384e-12
Higher in empty vector	TFBS_Encode	SMA-9 L2 (LW1254 101)	2034	47.454	191	6.74298e-13	3.79832e-09	6.65205e-12
Higher in empty vector	TFBS_Encode	UNC-62 L4 (OP600 219)	728	16.9845	90	1.17855e-12	6.63877e-09	1.13678e-11
Higher in empty vector	TFBS_Encode	C27D6.4 L2 (OP425 190)	2085	48.6439	187	7.04449e-11	3.96816e-07	6.10486e-10
Higher in empty vector	TFBS_Encode	PQM-1 L1 (OP201 438)	216	5.03936	38	1.36516e-10	7.68993e-07	1.16514e-09
Higher in empty vector	TFBS_Encode	NHR-77 L4 (OP353 10)	1346	31.4027	132	2.22566e-10	1.25372e-06	1.87401e-09
Higher in empty vector	TFBS_Encode	HLH-30 L4 (OP433 377)	2188	51.0469	186	6.09278e-09	3.43206e-05	4.52779e-08
Higher in empty vector	TFBS_Encode	NHR-48 L4 (OP518 26)	881	20.5541	90	2.58424e-08	0.00014557	1.80608e-07
Higher in empty vector	TFBS_Encode	ZTF-7 L4 (OP332 312)	551	12.855	61	2.585e-07	0.00145613	1.62696e-06
Higher in empty vector	TFBS_Encode	NHR-102 L4 (OP463 171)	876	20.4374	86	3.02046e-07	0.00170142	1.87795e-06
Higher in empty vector	TFBS_Encode	ETS-4 yAd (RAF1713 16)	284	6.62583	37	9.32706e-07	0.00525394	5.46147e-06
Higher in empty vector	TFBS_Encode	NHR-20 L1 (OP515 179)	2226	51.9334	178	9.57164e-07	0.0053917	5.59886e-06
Higher in empty vector	TFBS_Encode	SKN-1 L2 (OP178 44)	419	9.77543	48	1.56442e-06	0.00881236	8.80356e-06
Higher in empty vector	TFBS_Encode	ZIP-2 L4 (OP432 218)	323	7.53571	39	3.50721e-06	0.0197561	1.89598e-05
Higher in empty vector	TFBS_Encode	NHR-129 L2 (OP339 129)	2112	49.2738	167	4.25827e-06	0.0239868	2.27148e-05
Higher in empty vector	TFBS_Encode	BLMP-1 L1 (OP109 372)	2617	61.0556	200	4.29637e-06	0.0242015	2.28964e-05
Higher in empty vector	TFBS_Encode	CEBP-1 yAd (OP563 392)	1703	39.7316	139	5.75793e-06	0.0324344	3.01716e-05
Higher in gld-1 RNAi	anatomy_association	germ line	9785	416.761	1645	4.05084e-221	2.28184e-217	2.53538e-218
Higher in gld-1 RNAi	anatomy_association	pharynx	1648	70.1912	428	1.07408e-80	6.0503e-77	2.32704e-78
Higher in gld-1 RNAi	anatomy_association	OLL	2707	115.296	570	4.45874e-72	2.51161e-68	5.12573e-70
Higher in gld-1 RNAi	anatomy_association	PVD	2707	115.296	570	4.45874e-72	2.51161e-68	5.12573e-70
Higher in gld-1 RNAi	anatomy_association	body wall musculature	1726	73.5134	408	1.0772e-63	6.06784e-60	7.68082e-62
Higher in gld-1 RNAi	anatomy_association	intestine	5036	214.492	805	2.46717e-48	1.38976e-44	9.14315e-47
Higher in gld-1 RNAi	anatomy_association	hypodermis	2580	109.887	460	1.47615e-35	8.31514e-32	3.33941e-34
Higher in gld-1 RNAi	anatomy_association	vulval muscle	848	36.1178	211	1.77917e-35	1.0022e-31	4.00882e-34
Higher in gld-1 RNAi	anatomy_association	vulva	617	26.2791	170	1.64681e-34	9.2765e-31	3.65216e-33
Higher in gld-1 RNAi	anatomy_association	reproductive system	584	24.8736	164	2.03522e-34	1.14644e-30	4.49584e-33
Higher in gld-1 RNAi	anatomy_association	tail neuron	1213	51.6638	252	1.05907e-28	5.96574e-25	1.90599e-27
Higher in gld-1 RNAi	anatomy_association	anal depressor muscle	452	19.2515	129	4.64598e-28	2.61708e-24	8.20401e-27
Higher in gld-1 RNAi	anatomy_association	Psub1	221	9.41278	82	7.04831e-27	3.97031e-23	1.19949e-25
Higher in gld-1 RNAi	anatomy_association	nerve ring	849	36.1604	191	3.50412e-26	1.97387e-22	5.87462e-25
Higher in gld-1 RNAi	anatomy_association	NSM	1828	77.8578	330	8.38845e-26	4.72521e-22	1.38569e-24
Higher in gld-1 RNAi	anatomy_association	tail	459	19.5496	123	4.07131e-24	2.29337e-20	6.24896e-23
Higher in gld-1 RNAi	anatomy_association	dorsal nerve cord	579	24.6606	143	5.79962e-24	3.26692e-20	8.78206e-23
Higher in gld-1 RNAi	anatomy_association	muscle cell	1792	76.3245	318	1.5217e-23	8.57171e-20	2.28579e-22
Higher in gld-1 RNAi	anatomy_association	Cell	223	9.49797	77	4.77203e-23	2.68808e-19	7.1302e-22
Higher in gld-1 RNAi	anatomy_association	lateral nerve cord	406	17.2923	111	1.11984e-22	6.30806e-19	1.64273e-21
Higher in gld-1 RNAi	anatomy_association	nervous system	1184	50.4287	231	1.92293e-22	1.08319e-18	2.79893e-21
Higher in gld-1 RNAi	anatomy_association	somatic neuron	393	16.7386	107	9.15868e-22	5.15908e-18	1.293e-20
Higher in gld-1 RNAi	anatomy_association	gonad	293	12.4794	88	2.69204e-21	1.51643e-17	3.73504e-20
Higher in gld-1 RNAi	anatomy_association	germline precursor cell	932	39.6955	189	2.15537e-20	1.21412e-16	2.87026e-19
Higher in gld-1 RNAi	anatomy_association	spermatheca	487	20.7422	120	3.02879e-20	1.70612e-16	4.0144e-19
Higher in gld-1 RNAi	anatomy_association	seam cell	456	19.4218	111	2.05059e-18	1.1551e-14	2.58411e-17
Higher in gld-1 RNAi	anatomy_association	ventral cord neuron	594	25.2995	133	2.19198e-18	1.23474e-14	2.75612e-17
Higher in gld-1 RNAi	anatomy_association	head neuron	1675	71.3412	282	1.54358e-17	8.69498e-14	1.89847e-16
Higher in gld-1 RNAi	anatomy_association	neuron	3914	166.704	549	4.61654e-16	2.6005e-12	5.37293e-15
Higher in gld-1 RNAi	anatomy_association	head	505	21.5088	113	7.95888e-16	4.48324e-12	9.09379e-15
Higher in gld-1 RNAi	anatomy_association	gonadal sheath cell	202	8.60354	61	1.79001e-15	1.00831e-11	2.0126e-14
Higher in gld-1 RNAi	anatomy_association	rectal epithelium	174	7.41097	52	2.78285e-13	1.56758e-09	2.80929e-12
Higher in gld-1 RNAi	anatomy_association	mu	114	4.85546	40	3.12444e-13	1.76e-09	3.14847e-12
Higher in gld-1 RNAi	anatomy_association	uterus	168	7.15542	49	3.4434e-12	1.93967e-08	3.23817e-11
Higher in gld-1 RNAi	anatomy_association	pharyngeal muscle cell	861	36.6715	154	4.75335e-12	2.67756e-08	4.39666e-11
Higher in gld-1 RNAi	anatomy_association	ventral nerve cord	1340	57.073	209	5.1186e-10	2.88331e-06	4.19086e-09
Higher in gld-1 RNAi	anatomy_association	oocyte	104	4.42954	33	6.25566e-10	3.52382e-06	5.07024e-09
Higher in gld-1 RNAi	anatomy_association	DD neuron	222	9.45537	54	7.17812e-10	4.04343e-06	5.80953e-09
Higher in gld-1 RNAi	anatomy_association	AFD	766	32.6253	129	1.23663e-08	6.96593e-05	8.94214e-08
Higher in gld-1 RNAi	anatomy_association	AWB	766	32.6253	129	1.23663e-08	6.96593e-05	8.94214e-08
Higher in gld-1 RNAi	anatomy_association	EMS	65	2.76847	23	1.3802e-08	7.77465e-05	9.90401e-08
Higher in gld-1 RNAi	anatomy_association	uterine muscle	128	5.45175	35	1.86986e-08	0.000105329	1.3249e-07
Higher in gld-1 RNAi	anatomy_association	somatic gonad	40	1.70367	17	2.38405e-08	0.000134294	1.67449e-07
Higher in gld-1 RNAi	anatomy_association	AB	109	4.6425	31	3.7347e-08	0.000210376	2.59083e-07
Higher in gld-1 RNAi	anatomy_association	somatic cell	37	1.5759	16	3.98985e-08	0.000224748	2.74753e-07
Higher in gld-1 RNAi	anatomy_association	retrovesicular ganglion	930	39.6103	146	1.44634e-07	0.000814724	9.34316e-07
Higher in gld-1 RNAi	anatomy_association	ABp	29	1.23516	13	2.96705e-07	0.00167134	1.84678e-06
Higher in gld-1 RNAi	anatomy_association	SAB	910	38.7585	141	5.09466e-07	0.00286982	3.12276e-06
Higher in gld-1 RNAi	anatomy_association	ABpl	13	0.553693	8	7.00165e-07	0.00394403	4.17358e-06
Higher in gld-1 RNAi	anatomy_association	ABpr	13	0.553693	8	7.00165e-07	0.00394403	4.17358e-06
Higher in gld-1 RNAi	anatomy_association	DA neuron	1665	70.9153	233	7.07468e-07	0.00398517	4.21265e-06
Higher in gld-1 RNAi	anatomy_association	Z2	44	1.87404	16	8.42312e-07	0.00474475	4.9476e-06
Higher in gld-1 RNAi	anatomy_association	Z3	44	1.87404	16	8.42312e-07	0.00474475	4.9476e-06
Higher in gld-1 RNAi	anatomy_association	I5 neuron	922	39.2696	141	1.08567e-06	0.00611556	6.24674e-06
Higher in gld-1 RNAi	anatomy_association	P5.p hermaphrodite	65	2.76847	20	1.4388e-06	0.00810473	8.13728e-06
Higher in gld-1 RNAi	anatomy_association	P7.p hermaphrodite	66	2.81106	20	1.90406e-06	0.0107256	1.05879e-05
Higher in gld-1 RNAi	anatomy_association	ABa	29	1.23516	12	2.28137e-06	0.0128509	1.25866e-05
Higher in gld-1 RNAi	anatomy_association	excretory cell	793	33.7753	123	2.46227e-06	0.01387	1.35317e-05
Higher in gld-1 RNAi	anatomy_association	P6.p hermaphrodite	68	2.89624	20	3.26702e-06	0.0184031	1.76783e-05
Higher in gld-1 RNAi	anatomy_association	C	44	1.87404	15	4.50533e-06	0.0253785	2.39194e-05
Higher in gld-1 RNAi	anatomy_association	Psub2	44	1.87404	15	4.50533e-06	0.0253785	2.39194e-05
Higher in gld-1 RNAi	anatomy_association	ABal	12	0.511101	7	4.68357e-06	0.0263825	2.47259e-05
Higher in gld-1 RNAi	anatomy_association	P0	27	1.14998	11	6.28405e-06	0.035398	3.28368e-05
Higher in gld-1 RNAi	anatomy_association	anal sphincter muscle	135	5.74989	31	6.79541e-06	0.0382786	3.53776e-05
Higher in gld-1 RNAi	anatomy_association	DTC	88	3.74808	23	7.58656e-06	0.0427351	3.94235e-05
Higher in gld-1 RNAi	anatomy_association	P3.p hermaphrodite	61	2.5981	18	8.26109e-06	0.0465347	4.23043e-05
Higher in gld-1 RNAi	anatomy_association	P4.p hermaphrodite	61	2.5981	18	8.26109e-06	0.0465347	4.23043e-05
Higher in gld-1 RNAi	development_association	adult Ce	3119	132.844	645	3.92874e-80	2.21306e-76	7.63123e-78
Higher in gld-1 RNAi	development_association	embryo Ce	1047	44.5936	264	1.18419e-45	6.67052e-42	3.85579e-44
Higher in gld-1 RNAi	development_association	larva Ce	1902	81.0096	393	4.27138e-45	2.40607e-41	1.36708e-43
Higher in gld-1 RNAi	development_association	L2 larva Ce	1443	61.4599	301	9.26451e-35	5.2187e-31	2.06273e-33
Higher in gld-1 RNAi	development_association	L1 larva Ce	1453	61.8858	299	2.17942e-33	1.22767e-29	4.65026e-32
Higher in gld-1 RNAi	development_association	L4 larva Ce	1512	64.3988	307	3.49727e-33	1.97001e-29	7.40605e-32
Higher in gld-1 RNAi	development_association	L3 larva Ce	1467	62.4821	299	1.34414e-32	7.57156e-29	2.78366e-31
Higher in gld-1 RNAi	development_association	all stages Ce	269	11.4572	68	8.66099e-13	4.87874e-09	8.48476e-12
Higher in gld-1 RNAi	development_association	comma embryo Ce	129	5.49434	38	4.83986e-10	2.72629e-06	3.9684e-09
Higher in gld-1 RNAi	development_association	1.5-fold embryo Ce	157	6.68691	42	1.96762e-09	1.10836e-05	1.53725e-08
Higher in gld-1 RNAi	development_association	enclosing embryo Ce	129	5.49434	36	6.65772e-09	3.75029e-05	4.92165e-08
Higher in gld-1 RNAi	development_association	elongating embryo Ce	220	9.37019	51	1.17097e-08	6.59606e-05	8.50008e-08
Higher in gld-1 RNAi	development_association	fully-elongated embryo Ce	584	24.8736	102	6.02344e-08	0.000339301	4.11773e-07
Higher in gld-1 RNAi	development_association	2-fold embryo Ce	200	8.51835	46	7.03171e-08	0.000396096	4.76077e-07
Higher in gld-1 RNAi	development_association	gastrulating embryo Ce	149	6.34617	37	1.32107e-07	0.000744159	8.58314e-07
Higher in gld-1 RNAi	development_association	adult hermaphrodite Ce	62	2.64069	20	5.93972e-07	0.00334585	3.59382e-06
Higher in gld-1 RNAi	development_association	3-fold embryo Ce	254	10.8183	52	6.41358e-07	0.00361277	3.87636e-06
Higher in gld-1 RNAi	development_association	bean embryo Ce	41	1.74626	14	8.19753e-06	0.0461767	4.20716e-05
Higher in gld-1 RNAi	disease_association	maple syrup urine disease	4	0.170367	4	0	0	0
Higher in gld-1 RNAi	disease_association	epidermolysis bullosa simplex	10	0.425918	8	1.31409e-08	7.40228e-05	9.45374e-08
Higher in gld-1 RNAi	disease_association	Alexander disease	9	0.383326	7	1.13839e-07	0.000641253	7.47381e-07
Higher in gld-1 RNAi	disease_association	autosomal recessive limb-girdle muscular dystrophy type 2R	9	0.383326	7	1.13839e-07	0.000641253	7.47381e-07
Higher in gld-1 RNAi	disease_association	cataract 30	9	0.383326	7	1.13839e-07	0.000641253	7.47381e-07
Higher in gld-1 RNAi	disease_association	Charcot-Marie-Tooth disease type 1F	9	0.383326	7	1.13839e-07	0.000641253	7.47381e-07
Higher in gld-1 RNAi	disease_association	Charcot-Marie-Tooth disease type 2E	9	0.383326	7	1.13839e-07	0.000641253	7.47381e-07
Higher in gld-1 RNAi	disease_association	dilated cardiomyopathy 1I	9	0.383326	7	1.13839e-07	0.000641253	7.47381e-07
Higher in gld-1 RNAi	disease_association	epidermolytic hyperkeratosis	9	0.383326	7	1.13839e-07	0.000641253	7.47381e-07
Higher in gld-1 RNAi	disease_association	hereditary mucosal leukokeratosis	9	0.383326	7	1.13839e-07	0.000641253	7.47381e-07
Higher in gld-1 RNAi	disease_association	Meesmann corneal dystrophy	9	0.383326	7	1.13839e-07	0.000641253	7.47381e-07
Higher in gld-1 RNAi	disease_association	monilethrix	9	0.383326	7	1.13839e-07	0.000641253	7.47381e-07
Higher in gld-1 RNAi	disease_association	myofibrillar myopathy 1	9	0.383326	7	1.13839e-07	0.000641253	7.47381e-07
Higher in gld-1 RNAi	disease_association	nonepidermolytic palmoplantar keratoderma	9	0.383326	7	1.13839e-07	0.000641253	7.47381e-07
Higher in gld-1 RNAi	disease_association	amyotrophic lateral sclerosis type 1	12	0.511101	8	2.37601e-07	0.00133841	1.50552e-06
Higher in gld-1 RNAi	disease_association	Dowling-Degos disease	10	0.425918	7	5.16629e-07	0.00291017	3.15295e-06
Higher in gld-1 RNAi	disease_association	hypotrichosis	10	0.425918	7	5.16629e-07	0.00291017	3.15295e-06
Higher in gld-1 RNAi	disease_association	Carney complex	7	0.298142	5	8.20072e-06	0.0461946	4.20716e-05
Higher in gld-1 RNAi	gene_association	mitotic spindle midzone	5	0.212959	5	0	0	0
Higher in gld-1 RNAi	gene_association	attachment of spindle microtubules to kinetochore involved in meiotic chromosome segregation	4	0.170367	4	0	0	0
Higher in gld-1 RNAi	gene_association	endoplasmic reticulum exit site	4	0.170367	4	0	0	0
Higher in gld-1 RNAi	gene_association	malate metabolic process	4	0.170367	4	0	0	0
Higher in gld-1 RNAi	gene_association	embryo development ending in birth or egg hatching	2784	118.575	704	4.22397e-137	2.37936e-133	1.83028e-134
Higher in gld-1 RNAi	gene_association	reproduction	1995	84.9706	560	1.96841e-125	1.1088e-121	7.39203e-123
Higher in gld-1 RNAi	gene_association	nematode larval development	1771	75.43	472	2.50919e-94	1.41342e-90	7.43907e-92
Higher in gld-1 RNAi	gene_association	cytoplasm	1460	62.184	362	1.45552e-61	8.19893e-58	9.53363e-60
Higher in gld-1 RNAi	gene_association	locomotion	1274	54.2619	323	6.47079e-57	3.64499e-53	3.40654e-55
Higher in gld-1 RNAi	gene_association	hermaphrodite genitalia development	687	29.2605	214	5.55437e-53	3.12877e-49	2.54372e-51
Higher in gld-1 RNAi	gene_association	protein binding	967	41.1862	240	3.52393e-40	1.98503e-36	9.27585e-39
Higher in gld-1 RNAi	gene_association	apoptotic process	438	18.6552	146	3.77913e-40	2.12878e-36	9.90132e-39
Higher in gld-1 RNAi	gene_association	receptor-mediated endocytosis	680	28.9624	190	1.94656e-39	1.0965e-35	4.98409e-38
Higher in gld-1 RNAi	gene_association	body morphogenesis	552	23.5107	161	5.41964e-36	3.05289e-32	1.231e-34
Higher in gld-1 RNAi	gene_association	determination of adult lifespan	833	35.4789	202	2.63325e-32	1.48331e-28	5.35491e-31
Higher in gld-1 RNAi	gene_association	nucleus	1770	75.3874	341	2.98892e-32	1.68366e-28	6.01307e-31
Higher in gld-1 RNAi	gene_association	nucleotide binding	922	39.2696	216	3.38643e-32	1.90758e-28	6.78853e-31
Higher in gld-1 RNAi	gene_association	gonad development	320	13.6294	103	2.4785e-27	1.39614e-23	4.32241e-26
Higher in gld-1 RNAi	gene_association	nucleic acid binding	419	17.846	118	3.12052e-25	1.75779e-21	5.05112e-24
Higher in gld-1 RNAi	gene_association	RNA binding	299	12.7349	91	2.0734e-22	1.16795e-18	3.01018e-21
Higher in gld-1 RNAi	gene_association	intracellular ribonucleoprotein complex	136	5.79248	54	5.23006e-20	2.94609e-16	6.86735e-19
Higher in gld-1 RNAi	gene_association	structural constituent of cuticle	125	5.32397	46	7.93581e-16	4.47024e-12	9.08586e-15
Higher in gld-1 RNAi	gene_association	chromosome	95	4.04622	39	1.18866e-15	6.6957e-12	1.34994e-14
Higher in gld-1 RNAi	gene_association	negative regulation of vulval development	203	8.64613	60	8.9659e-15	5.05049e-11	9.86424e-14
Higher in gld-1 RNAi	gene_association	oogenesis	181	7.70911	55	2.82114e-14	1.58915e-10	3.02119e-13
Higher in gld-1 RNAi	gene_association	collagen trimer	131	5.57952	45	3.16222e-14	1.78128e-10	3.3609e-13
Higher in gld-1 RNAi	gene_association	translation	210	8.94427	60	4.93983e-14	2.78261e-10	5.20113e-13
Higher in gld-1 RNAi	gene_association	ATP binding	832	35.4364	156	6.4553e-14	3.63627e-10	6.77146e-13
Higher in gld-1 RNAi	gene_association	tricarboxylic acid cycle	26	1.10739	18	6.6826e-14	3.76431e-10	6.97094e-13
Higher in gld-1 RNAi	gene_association	cytosol	267	11.372	69	1.88248e-13	1.0604e-09	1.9072e-12
Higher in gld-1 RNAi	gene_association	molting cycle, collagen and cuticulin-based cuticle	282	12.0109	70	1.07073e-12	6.03143e-09	1.03633e-11
Higher in gld-1 RNAi	gene_association	germ cell development	169	7.19801	50	1.16307e-12	6.55155e-09	1.12376e-11
Higher in gld-1 RNAi	gene_association	mitochondrion	413	17.5904	90	2.97331e-12	1.67486e-08	2.81017e-11
Higher in gld-1 RNAi	gene_association	mitotic nuclear division	113	4.81287	38	5.22982e-12	2.94596e-08	4.82944e-11
Higher in gld-1 RNAi	gene_association	growth	155	6.60172	46	7.3353e-12	4.13198e-08	6.70775e-11
Higher in gld-1 RNAi	gene_association	structural constituent of ribosome	135	5.74989	42	9.31506e-12	5.24717e-08	8.47685e-11
Higher in gld-1 RNAi	gene_association	glycolytic process	23	0.979611	15	2.25512e-11	1.27031e-07	2.00049e-10
Higher in gld-1 RNAi	gene_association	cell division	129	5.49434	40	3.04385e-11	1.7146e-07	2.69168e-10
Higher in gld-1 RNAi	gene_association	centrosome	56	2.38514	24	5.61694e-11	3.16402e-07	4.8903e-10
Higher in gld-1 RNAi	gene_association	mRNA processing	74	3.15179	28	8.13447e-11	4.58215e-07	7.03863e-10
Higher in gld-1 RNAi	gene_association	P granule	62	2.64069	25	1.2903e-10	7.26829e-07	1.10464e-09
Higher in gld-1 RNAi	gene_association	oviposition	317	13.5016	71	1.33216e-10	7.50408e-07	1.13871e-09
Higher in gld-1 RNAi	gene_association	ribosome	152	6.47395	43	1.83977e-10	1.03634e-06	1.55841e-09
Higher in gld-1 RNAi	gene_association	meiotic nuclear division	105	4.47214	34	1.9201e-10	1.08159e-06	1.62158e-09
Higher in gld-1 RNAi	gene_association	meiotic chromosome segregation	116	4.94065	36	2.46627e-10	1.38925e-06	2.0612e-09
Higher in gld-1 RNAi	gene_association	multicellular organism development	402	17.1219	83	3.45716e-10	1.94742e-06	2.85127e-09
Higher in gld-1 RNAi	gene_association	cytosolic small ribosomal subunit	37	1.5759	18	5.77129e-10	3.25097e-06	4.71155e-09
Higher in gld-1 RNAi	gene_association	inductive cell migration	136	5.79248	39	7.25611e-10	4.08736e-06	5.86422e-09
Higher in gld-1 RNAi	gene_association	catalytic activity	343	14.609	73	8.83706e-10	4.97792e-06	7.08096e-09
Higher in gld-1 RNAi	gene_association	kinase activity	313	13.3312	68	1.25434e-09	7.0657e-06	9.96572e-09
Higher in gld-1 RNAi	gene_association	RNA splicing	43	1.83145	19	1.92885e-09	1.08652e-05	1.51115e-08
Higher in gld-1 RNAi	gene_association	regulation of translation	32	1.36294	16	2.36759e-09	1.33366e-05	1.83195e-08
Higher in gld-1 RNAi	gene_association	cytokinesis	44	1.87404	19	3.18967e-09	1.79674e-05	2.43791e-08
Higher in gld-1 RNAi	gene_association	developmental process	29	1.23516	15	3.37962e-09	1.90374e-05	2.57262e-08
Higher in gld-1 RNAi	gene_association	nucleosome assembly	29	1.23516	15	3.37962e-09	1.90374e-05	2.57262e-08
Higher in gld-1 RNAi	gene_association	cell cycle	138	5.87766	38	4.16862e-09	2.34818e-05	3.15192e-08
Higher in gld-1 RNAi	gene_association	polar body extrusion after meiotic divisions	14	0.596285	10	4.22412e-09	2.37945e-05	3.1896e-08
Higher in gld-1 RNAi	gene_association	phosphorylation	323	13.7571	68	5.02643e-09	2.83139e-05	3.78023e-08
Higher in gld-1 RNAi	gene_association	kinetochore	41	1.74626	18	5.2928e-09	2.98144e-05	3.96468e-08
Higher in gld-1 RNAi	gene_association	mRNA splicing, via spliceosome	72	3.06661	25	5.99628e-09	3.37771e-05	4.46196e-08
Higher in gld-1 RNAi	gene_association	mitochondrial matrix	54	2.29996	21	6.53643e-09	3.68197e-05	4.8447e-08
Higher in gld-1 RNAi	gene_association	cell cortex	78	3.32216	26	8.87731e-09	5.00059e-05	6.52818e-08
Higher in gld-1 RNAi	gene_association	actin binding	69	2.93883	24	1.08281e-08	6.09945e-05	7.89062e-08
Higher in gld-1 RNAi	gene_association	mitotic cytokinesis	24	1.0222	13	1.24465e-08	7.01113e-05	8.97712e-08
Higher in gld-1 RNAi	gene_association	proteasome complex	35	1.49071	16	1.3967e-08	7.8676e-05	9.99695e-08
Higher in gld-1 RNAi	gene_association	pronuclear migration	52	2.21477	20	1.73593e-08	9.77849e-05	1.2331e-07
Higher in gld-1 RNAi	gene_association	actin filament binding	36	1.5333	16	2.38897e-08	0.00013457	1.67585e-07
Higher in gld-1 RNAi	gene_association	protein kinase binding	45	1.91663	18	3.49605e-08	0.000196933	2.43427e-07
Higher in gld-1 RNAi	gene_association	intracellular	329	14.0127	66	5.99205e-08	0.000337532	4.10124e-07
Higher in gld-1 RNAi	gene_association	collagen and cuticulin-based cuticle development	101	4.30177	29	7.38894e-08	0.000416219	4.98466e-07
Higher in gld-1 RNAi	gene_association	intermediate filament	17	0.72406	10	1.06472e-07	0.000599755	7.11453e-07
Higher in gld-1 RNAi	gene_association	'de novo' protein folding	9	0.383326	7	1.13839e-07	0.000641253	7.47381e-07
Higher in gld-1 RNAi	gene_association	polarity specification of anterior/posterior axis	9	0.383326	7	1.13839e-07	0.000641253	7.47381e-07
Higher in gld-1 RNAi	gene_association	positive regulation of multicellular organism growth	329	14.0127	65	1.35392e-07	0.000762664	8.77634e-07
Higher in gld-1 RNAi	gene_association	mitotic spindle organization	58	2.47032	20	1.62789e-07	0.000916992	1.04799e-06
Higher in gld-1 RNAi	gene_association	structural molecule activity	40	1.70367	16	1.63803e-07	0.000922705	1.05332e-06
Higher in gld-1 RNAi	gene_association	microtubule organizing center	28	1.19257	13	1.69799e-07	0.000956478	1.09063e-06
Higher in gld-1 RNAi	gene_association	nuclear envelope	45	1.91663	17	2.16142e-07	0.00121753	1.37263e-06
Higher in gld-1 RNAi	gene_association	cytoskeleton	189	8.04985	43	2.41744e-07	0.00136174	1.52662e-06
Higher in gld-1 RNAi	gene_association	microtubule binding	50	2.12959	18	2.60892e-07	0.0014696	1.64018e-06
Higher in gld-1 RNAi	gene_association	hemidesmosome assembly	15	0.638877	9	2.75828e-07	0.00155374	1.72446e-06
Higher in gld-1 RNAi	gene_association	protein catabolic process	143	6.09062	35	3.94847e-07	0.00222417	2.43879e-06
Higher in gld-1 RNAi	gene_association	unfolded protein binding	38	1.61849	15	4.42414e-07	0.00249212	2.72959e-06
Higher in gld-1 RNAi	gene_association	condensed chromosome	34	1.44812	14	4.87213e-07	0.00274447	2.98962e-06
Higher in gld-1 RNAi	gene_association	protein binding involved in protein folding	10	0.425918	7	5.16629e-07	0.00291017	3.15295e-06
Higher in gld-1 RNAi	gene_association	cytosolic large ribosomal subunit	48	2.04441	17	6.77383e-07	0.0038157	4.07361e-06
Higher in gld-1 RNAi	gene_association	germline cell cycle switching, mitotic to meiotic cell cycle	39	1.66108	15	6.7761e-07	0.00381698	4.07361e-06
Higher in gld-1 RNAi	gene_association	RNA interference	140	5.96285	34	6.80661e-07	0.00383416	4.0876e-06
Higher in gld-1 RNAi	gene_association	chromosome, centromeric region	27	1.14998	12	8.24384e-07	0.00464376	4.85241e-06
Higher in gld-1 RNAi	gene_association	condensed chromosome kinetochore	27	1.14998	12	8.24384e-07	0.00464376	4.85241e-06
Higher in gld-1 RNAi	gene_association	ovulation	27	1.14998	12	8.24384e-07	0.00464376	4.85241e-06
Higher in gld-1 RNAi	gene_association	chaperonin-containing T-complex	8	0.340734	6	9.73853e-07	0.00548571	5.65165e-06
Higher in gld-1 RNAi	gene_association	chromosome organization	8	0.340734	6	9.73853e-07	0.00548571	5.65165e-06
Higher in gld-1 RNAi	gene_association	regulation of protein kinase activity	8	0.340734	6	9.73853e-07	0.00548571	5.65165e-06
Higher in gld-1 RNAi	gene_association	protein folding	74	3.15179	22	9.94284e-07	0.0056008	5.75622e-06
Higher in gld-1 RNAi	gene_association	commitment complex	6	0.255551	5	1.28633e-06	0.00724587	7.34131e-06
Higher in gld-1 RNAi	gene_association	microtubule	65	2.76847	20	1.4388e-06	0.00810473	8.13728e-06
Higher in gld-1 RNAi	gene_association	midbody	11	0.46851	7	1.71959e-06	0.00968645	9.61912e-06
Higher in gld-1 RNAi	gene_association	myofibril	11	0.46851	7	1.71959e-06	0.00968645	9.61912e-06
Higher in gld-1 RNAi	gene_association	mitotic spindle	14	0.596285	8	1.77776e-06	0.0100141	9.91499e-06
Higher in gld-1 RNAi	gene_association	striated muscle dense body	93	3.96103	25	1.93421e-06	0.0108954	1.07344e-05
Higher in gld-1 RNAi	gene_association	striated muscle myosin thick filament assembly	140	5.96285	33	1.9869e-06	0.0111922	1.10051e-05
Higher in gld-1 RNAi	gene_association	endopeptidase activity	21	0.894427	10	2.03819e-06	0.0114811	1.12671e-05
Higher in gld-1 RNAi	gene_association	histone binding	21	0.894427	10	2.03819e-06	0.0114811	1.12671e-05
Higher in gld-1 RNAi	gene_association	endosome	47	2.00181	16	2.47783e-06	0.0139576	1.36039e-05
Higher in gld-1 RNAi	gene_association	nucleosome	38	1.61849	14	2.7081e-06	0.0152547	1.47961e-05
Higher in gld-1 RNAi	gene_association	protein transport	142	6.04803	33	2.79475e-06	0.0157428	1.52547e-05
Higher in gld-1 RNAi	gene_association	cell death	34	1.44812	13	3.21444e-06	0.018107	1.74273e-05
Higher in gld-1 RNAi	gene_association	embryonic body morphogenesis	34	1.44812	13	3.21444e-06	0.018107	1.74273e-05
Higher in gld-1 RNAi	gene_association	cuticle development involved in collagen and cuticulin-based cuticle molting cycle	22	0.937019	10	3.6911e-06	0.0207919	1.98586e-05
Higher in gld-1 RNAi	gene_association	positive regulation of GTPase activity	102	4.34436	26	3.90063e-06	0.0219722	2.0906e-05
Higher in gld-1 RNAi	gene_association	cell migration	120	5.11101	29	4.15851e-06	0.0234249	2.22037e-05
Higher in gld-1 RNAi	gene_association	translational initiation	44	1.87404	15	4.50533e-06	0.0253785	2.39194e-05
Higher in gld-1 RNAi	gene_association	chitin metabolic process	12	0.511101	7	4.68357e-06	0.0263825	2.47259e-05
Higher in gld-1 RNAi	gene_association	spindle	31	1.32034	12	5.67271e-06	0.0319544	2.98639e-05
Higher in gld-1 RNAi	gene_association	myosin complex	23	0.979611	10	6.40646e-06	0.0360876	3.34454e-05
Higher in gld-1 RNAi	gene_association	cell fate specification	50	2.12959	16	6.55892e-06	0.0369464	3.4178e-05
Higher in gld-1 RNAi	gene_association	A band	7	0.298142	5	8.20072e-06	0.0461946	4.20716e-05
Higher in gld-1 RNAi	gene_association	meiotic spindle midzone assembly	7	0.298142	5	8.20072e-06	0.0461946	4.20716e-05
Higher in gld-1 RNAi	gene_association	metaphase plate	7	0.298142	5	8.20072e-06	0.0461946	4.20716e-05
Higher in gld-1 RNAi	gene_association	mitotic spindle midzone assembly	7	0.298142	5	8.20072e-06	0.0461946	4.20716e-05
Higher in gld-1 RNAi	gene_association	RNA polymerase II core binding	7	0.298142	5	8.20072e-06	0.0461946	4.20716e-05
Higher in gld-1 RNAi	gene_association	structural constituent of muscle	7	0.298142	5	8.20072e-06	0.0461946	4.20716e-05
Higher in gld-1 RNAi	gene_association	troponin complex	7	0.298142	5	8.20072e-06	0.0461946	4.20716e-05
Higher in gld-1 RNAi	gene_association	cleavage furrow	16	0.681468	8	8.35622e-06	0.0470706	4.25978e-05
Higher in gld-1 RNAi	gene_association	proteasome core complex	16	0.681468	8	8.35622e-06	0.0470706	4.25978e-05
Higher in gld-1 RNAi	gene_class	rsp	8	0.340734	8	0	0	0
Higher in gld-1 RNAi	gene_class	col	117	4.98324	38	1.78581e-11	1.00595e-07	1.60183e-10
Higher in gld-1 RNAi	gene_class	rps	31	1.32034	17	1.09314e-10	6.15768e-07	9.40104e-10
Higher in gld-1 RNAi	gene_class	cct	8	0.340734	6	9.73853e-07	0.00548571	5.65165e-06
Higher in gld-1 RNAi	gene_class	eef	6	0.255551	5	1.28633e-06	0.00724587	7.34131e-06
Higher in gld-1 RNAi	gene_class	hsp	16	0.681468	8	8.35622e-06	0.0470706	4.25978e-05
Higher in gld-1 RNAi	phenotype_association	pharyngeal pumping increased	6	0.255551	6	0	0	0
Higher in gld-1 RNAi	phenotype_association	embryonic lethal	2781	118.448	705	5.56675e-138	3.13575e-134	2.61313e-135
Higher in gld-1 RNAi	phenotype_association	sterile	2121	90.3372	570	8.61234e-119	4.85133e-115	3.03208e-116
Higher in gld-1 RNAi	phenotype_association	slow growth	1683	71.682	437	1.52186e-82	8.57263e-79	3.89665e-80
Higher in gld-1 RNAi	phenotype_association	larval arrest	1454	61.9284	398	6.72007e-82	3.78541e-78	1.64583e-79
Higher in gld-1 RNAi	phenotype_association	maternal sterile	887	37.7789	283	3.72965e-73	2.10091e-69	5.12418e-71
Higher in gld-1 RNAi	phenotype_association	transgene subcellular localization variant	1091	46.4676	311	1.9125e-67	1.07731e-63	1.7376e-65
Higher in gld-1 RNAi	phenotype_association	lethal	1593	67.8487	384	4.80838e-62	2.70856e-58	3.26333e-60
Higher in gld-1 RNAi	phenotype_association	reduced brood size	1069	45.5306	294	8.40064e-60	4.73208e-56	5.14357e-58
Higher in gld-1 RNAi	phenotype_association	locomotion variant	1295	55.1563	328	9.71515e-58	5.47255e-54	5.26206e-56
Higher in gld-1 RNAi	phenotype_association	pattern of transgene expression variant	913	38.8863	257	3.69569e-54	2.08178e-50	1.76422e-52
Higher in gld-1 RNAi	phenotype_association	protruding vulva	723	30.7939	220	1.59299e-52	8.97329e-49	7.17863e-51
Higher in gld-1 RNAi	phenotype_association	larval lethal	759	32.3272	224	6.1866e-51	3.48491e-47	2.54373e-49
Higher in gld-1 RNAi	phenotype_association	transgene expression increased	971	41.3566	260	3.15343e-50	1.77633e-46	1.23356e-48
Higher in gld-1 RNAi	phenotype_association	sterile progeny	679	28.9198	203	4.19197e-47	2.36133e-43	1.46667e-45
Higher in gld-1 RNAi	phenotype_association	germ cell compartment expansion variant	400	17.0367	148	4.84264e-47	2.72786e-43	1.68386e-45
Higher in gld-1 RNAi	phenotype_association	sick	603	25.6828	186	2.37546e-45	1.3381e-41	7.6902e-44
Higher in gld-1 RNAi	phenotype_association	rachis narrow	267	11.372	112	3.8156e-42	2.14933e-38	1.09103e-40
Higher in gld-1 RNAi	phenotype_association	receptor mediated endocytosis defective	678	28.8772	192	9.16485e-41	5.16256e-37	2.482e-39
Higher in gld-1 RNAi	phenotype_association	avoids bacterial lawn	399	16.9941	135	5.13035e-38	2.88993e-34	1.25105e-36
Higher in gld-1 RNAi	phenotype_association	cell membrane organization biogenesis variant	299	12.7349	113	2.96868e-37	1.67226e-33	7.05594e-36
Higher in gld-1 RNAi	phenotype_association	oocyte morphology variant	328	13.9701	119	4.39539e-37	2.47592e-33	1.0403e-35
Higher in gld-1 RNAi	phenotype_association	exploded through vulva	365	15.546	122	6.84192e-34	3.85406e-30	1.50549e-32
Higher in gld-1 RNAi	phenotype_association	germ cell compartment morphology variant	269	11.4572	99	1.00814e-31	5.67883e-28	1.97869e-30
Higher in gld-1 RNAi	phenotype_association	chromosome condensation variant	188	8.00725	80	3.67501e-31	2.07013e-27	6.99369e-30
Higher in gld-1 RNAi	phenotype_association	gonad vesiculated	195	8.3054	81	1.27288e-30	7.17011e-27	2.39004e-29
Higher in gld-1 RNAi	phenotype_association	rachis morphology variant	267	11.372	96	7.12305e-30	4.01241e-26	1.31125e-28
Higher in gld-1 RNAi	phenotype_association	organism morphology variant	365	15.546	115	2.21889e-29	1.2499e-25	4.05812e-28
Higher in gld-1 RNAi	phenotype_association	protein aggregation variant	433	18.4422	125	9.55973e-28	5.38499e-24	1.67236e-26
Higher in gld-1 RNAi	phenotype_association	pachytene region organization variant	243	10.3498	87	4.32254e-27	2.43488e-23	7.42343e-26
Higher in gld-1 RNAi	phenotype_association	oocyte number decreased	293	12.4794	95	1.29621e-25	7.30154e-22	2.11639e-24
Higher in gld-1 RNAi	phenotype_association	transgene expression reduced	720	30.6661	168	5.66715e-25	3.19231e-21	9.09489e-24
Higher in gld-1 RNAi	phenotype_association	nuclei small	145	6.17581	62	9.24828e-25	5.20955e-21	1.47163e-23
Higher in gld-1 RNAi	phenotype_association	diplotene region organization variant	189	8.04985	72	1.16504e-24	6.56266e-21	1.84344e-23
Higher in gld-1 RNAi	phenotype_association	germline nuclear positioning variant	251	10.6905	85	1.41872e-24	7.99165e-21	2.21375e-23
Higher in gld-1 RNAi	phenotype_association	accumulated germline cell corpses	229	9.75352	79	1.44447e-23	8.13667e-20	2.17558e-22
Higher in gld-1 RNAi	phenotype_association	gonad development variant	258	10.9887	84	5.37752e-23	3.02916e-19	8.01365e-22
Higher in gld-1 RNAi	phenotype_association	oocyte septum formation variant	160	6.81468	63	9.43464e-23	5.31453e-19	1.39124e-21
Higher in gld-1 RNAi	phenotype_association	nuclear appearance variant	210	8.94427	73	3.74507e-22	2.1096e-18	5.38162e-21
Higher in gld-1 RNAi	phenotype_association	extended life span	431	18.3571	113	1.90887e-21	1.07527e-17	2.66816e-20
Higher in gld-1 RNAi	phenotype_association	rachis absent	85	3.6203	42	1.66451e-20	9.3762e-17	2.22713e-19
Higher in gld-1 RNAi	phenotype_association	gonad morphology variant	186	7.92207	65	4.36376e-20	2.45811e-16	5.75669e-19
Higher in gld-1 RNAi	phenotype_association	oocytes lack nucleus	115	4.89805	49	6.01826e-20	3.39009e-16	7.86563e-19
Higher in gld-1 RNAi	phenotype_association	germ cell compartment size variant	159	6.77209	59	6.53713e-20	3.68237e-16	8.524e-19
Higher in gld-1 RNAi	phenotype_association	germ cell compartment anucleate	117	4.98324	49	1.49618e-19	8.42797e-16	1.93302e-18
Higher in gld-1 RNAi	phenotype_association	cytoplasmic processing body variant	246	10.4776	76	1.88652e-19	1.06268e-15	2.41517e-18
Higher in gld-1 RNAi	phenotype_association	protein expression reduced	238	10.1368	74	3.61001e-19	2.03352e-15	4.61115e-18
Higher in gld-1 RNAi	phenotype_association	dumpy	331	14.0979	91	4.51658e-19	2.54419e-15	5.75609e-18
Higher in gld-1 RNAi	phenotype_association	apoptosis reduced	196	8.34799	65	1.04321e-18	5.87639e-15	1.32351e-17
Higher in gld-1 RNAi	phenotype_association	germ cell compartment multinucleate	163	6.94246	57	6.97863e-18	3.93106e-14	8.65873e-17
Higher in gld-1 RNAi	phenotype_association	shortened life span	391	16.6534	98	2.2971e-17	1.29395e-13	2.80684e-16
Higher in gld-1 RNAi	phenotype_association	no oocytes	183	7.79429	60	3.751e-17	2.11294e-13	4.5342e-16
Higher in gld-1 RNAi	phenotype_association	oocytes small	123	5.23879	47	6.81674e-17	3.83987e-13	8.15259e-16
Higher in gld-1 RNAi	phenotype_association	lysosome-related organelle morphology variant	270	11.4998	76	7.38941e-17	4.16246e-13	8.81876e-16
Higher in gld-1 RNAi	phenotype_association	apoptosis variant	166	7.07023	56	8.77929e-17	4.94537e-13	1.04553e-15
Higher in gld-1 RNAi	phenotype_association	RAB-11 recycling endosome localization variant	179	7.62393	58	2.22981e-16	1.25605e-12	2.61678e-15
Higher in gld-1 RNAi	phenotype_association	diplotene absent during oogenesis	102	4.34436	41	6.06312e-16	3.41536e-12	6.99868e-15
Higher in gld-1 RNAi	phenotype_association	RAB-11 recycling endosome morphology variant	280	11.9257	76	6.84267e-16	3.85448e-12	7.88237e-15
Higher in gld-1 RNAi	phenotype_association	protein subcellular localization variant	258	10.9887	72	7.51143e-16	4.23119e-12	8.61749e-15
Higher in gld-1 RNAi	phenotype_association	pleiotropic defects severe early emb	113	4.81287	43	1.46571e-15	8.25636e-12	1.65458e-14
Higher in gld-1 RNAi	phenotype_association	ectopic expression transgene	106	4.51473	41	3.11196e-15	1.75297e-11	3.47811e-14
Higher in gld-1 RNAi	phenotype_association	early larval lethal	176	7.49615	54	2.99385e-14	1.68644e-10	3.19401e-13
Higher in gld-1 RNAi	phenotype_association	apoptosis increased	142	6.04803	47	4.66643e-14	2.6286e-10	4.9317e-13
Higher in gld-1 RNAi	phenotype_association	male somatic gonad development variant	117	4.98324	41	1.73302e-13	9.76207e-10	1.76849e-12
Higher in gld-1 RNAi	phenotype_association	nuclei enlarged	94	4.00363	36	1.75551e-13	9.88876e-10	1.7882e-12
Higher in gld-1 RNAi	phenotype_association	oogenesis variant	162	6.89987	50	1.86061e-13	1.04808e-09	1.88843e-12
Higher in gld-1 RNAi	phenotype_association	embryonic arrest	149	6.34617	47	3.64034e-13	2.0506e-09	3.65527e-12
Higher in gld-1 RNAi	phenotype_association	multiple nuclei oocyte	66	2.81106	29	3.7726e-13	2.1251e-09	3.78132e-12
Higher in gld-1 RNAi	phenotype_association	gonad small	75	3.19438	31	5.40011e-13	3.04188e-09	5.37435e-12
Higher in gld-1 RNAi	phenotype_association	molt defect	255	10.8609	66	5.55008e-13	3.12636e-09	5.50416e-12
Higher in gld-1 RNAi	phenotype_association	multivulva	204	8.68872	57	5.65025e-13	3.18278e-09	5.59364e-12
Higher in gld-1 RNAi	phenotype_association	male gonad development variant	107	4.55732	38	7.20195e-13	4.05686e-09	7.09241e-12
Higher in gld-1 RNAi	phenotype_association	embryo osmotic integrity defective early emb	122	5.1962	41	8.8326e-13	4.9754e-09	8.62288e-12
Higher in gld-1 RNAi	phenotype_association	organism development variant	477	20.3163	101	9.96197e-13	5.61158e-09	9.69184e-12
Higher in gld-1 RNAi	phenotype_association	passage through meiosis defective early emb	64	2.72587	28	1.02695e-12	5.78483e-09	9.97385e-12
Higher in gld-1 RNAi	phenotype_association	transgene expression variant	202	8.60354	56	1.26166e-12	7.10694e-09	1.21279e-11
Higher in gld-1 RNAi	phenotype_association	early larval arrest	211	8.98686	57	2.66497e-12	1.50118e-08	2.52299e-11
Higher in gld-1 RNAi	phenotype_association	egg laying variant	344	14.6516	79	3.49455e-12	1.96848e-08	3.2808e-11
Higher in gld-1 RNAi	phenotype_association	multiple nuclei early emb	98	4.17399	35	4.19057e-12	2.36055e-08	3.92118e-11
Higher in gld-1 RNAi	phenotype_association	diplotene progression during oogenesis variant	51	2.17218	24	4.20456e-12	2.36843e-08	3.92124e-11
Higher in gld-1 RNAi	phenotype_association	clear	217	9.24241	57	9.39089e-12	5.28989e-08	8.53208e-11
Higher in gld-1 RNAi	phenotype_association	cytokinesis variant emb	57	2.42773	25	1.2655e-11	7.12853e-08	1.14423e-10
Higher in gld-1 RNAi	phenotype_association	diakinesis progression during oogenesis variant	74	3.15179	29	1.38945e-11	7.82676e-08	1.25228e-10
Higher in gld-1 RNAi	phenotype_association	pachytene progression during oogenesis variant	66	2.81106	27	1.79694e-11	1.01222e-07	1.60925e-10
Higher in gld-1 RNAi	phenotype_association	germ cell compartment expansion absent	62	2.64069	26	1.96088e-11	1.10457e-07	1.7505e-10
Higher in gld-1 RNAi	phenotype_association	foraging behavior variant	147	6.26099	43	5.48286e-11	3.0885e-07	4.7958e-10
Higher in gld-1 RNAi	phenotype_association	sterile F1	62	2.64069	25	1.2903e-10	7.26829e-07	1.10464e-09
Higher in gld-1 RNAi	phenotype_association	mitotic spindle defective early emb	76	3.23697	28	1.74044e-10	9.80389e-07	1.47872e-09
Higher in gld-1 RNAi	phenotype_association	germ cell compartment small	59	2.51291	24	2.23345e-10	1.2581e-06	1.87776e-09
Higher in gld-1 RNAi	phenotype_association	mRNA levels increased	142	6.04803	41	2.25939e-10	1.27272e-06	1.89674e-09
Higher in gld-1 RNAi	phenotype_association	growth rate variant	91	3.87585	31	2.40146e-10	1.35274e-06	2.01301e-09
Higher in gld-1 RNAi	phenotype_association	high incidence male progeny	137	5.83507	40	2.476e-10	1.39473e-06	2.06321e-09
Higher in gld-1 RNAi	phenotype_association	germ cell development variant	154	6.55913	43	2.92997e-10	1.65045e-06	2.43071e-09
Higher in gld-1 RNAi	phenotype_association	alae morphology variant	36	1.5333	18	3.11236e-10	1.75319e-06	2.57444e-09
Higher in gld-1 RNAi	phenotype_association	mitotic chromosome segregation variant	23	0.979611	14	3.93918e-10	2.21894e-06	3.24407e-09
Higher in gld-1 RNAi	phenotype_association	germline proliferation variant	57	2.42773	23	5.99224e-10	3.37543e-06	4.86373e-09
Higher in gld-1 RNAi	phenotype_association	vulva morphology variant	57	2.42773	23	5.99224e-10	3.37543e-06	4.86373e-09
Higher in gld-1 RNAi	phenotype_association	organism oxidative stress resistant	71	3.02402	26	8.06227e-10	4.54148e-06	6.4896e-09
Higher in gld-1 RNAi	phenotype_association	dendritic termini number reduced	13	0.553693	10	1.00028e-09	5.63458e-06	7.99231e-09
Higher in gld-1 RNAi	phenotype_association	cell cycle slow early emb	42	1.78885	19	1.14383e-09	6.44322e-06	9.10059e-09
Higher in gld-1 RNAi	phenotype_association	sister cell division timing asynchrony reduced	77	3.27957	27	1.30818e-09	7.36901e-06	1.03643e-08
Higher in gld-1 RNAi	phenotype_association	proteasome core activity variant	9	0.383326	8	1.44975e-09	8.16644e-06	1.14536e-08
Higher in gld-1 RNAi	phenotype_association	meiosis variant	92	3.91844	30	1.53052e-09	8.62139e-06	1.20748e-08
Higher in gld-1 RNAi	phenotype_association	excess intestinal cells	97	4.1314	31	1.5341e-09	8.64161e-06	1.20862e-08
Higher in gld-1 RNAi	phenotype_association	chromosome segregation variant	78	3.32216	27	1.83878e-09	1.03578e-05	1.4426e-08
Higher in gld-1 RNAi	phenotype_association	dead eggs laid	83	3.53512	28	1.96543e-09	1.10713e-05	1.53725e-08
Higher in gld-1 RNAi	phenotype_association	sluggish	199	8.47576	49	2.53168e-09	1.4261e-05	1.95624e-08
Higher in gld-1 RNAi	phenotype_association	adult lethal	84	3.57771	28	2.70446e-09	1.52342e-05	2.08403e-08
Higher in gld-1 RNAi	phenotype_association	patchy coloration	94	4.00363	30	2.77965e-09	1.56578e-05	2.13612e-08
Higher in gld-1 RNAi	phenotype_association	antibody staining reduced	80	3.40734	27	3.55766e-09	2.00403e-05	2.70085e-08
Higher in gld-1 RNAi	phenotype_association	apoptosis fails to occur	80	3.40734	27	3.55766e-09	2.00403e-05	2.70085e-08
Higher in gld-1 RNAi	phenotype_association	nuclear envelope assembly variant early emb	37	1.5759	17	5.05571e-09	2.84788e-05	3.79212e-08
Higher in gld-1 RNAi	phenotype_association	dauer constitutive	113	4.81287	33	7.07583e-09	3.98581e-05	5.21704e-08
Higher in gld-1 RNAi	phenotype_association	everted vulva	46	1.95922	19	8.26516e-09	4.65576e-05	6.08596e-08
Higher in gld-1 RNAi	phenotype_association	distal tip cell migration variant	142	6.04803	38	1.00636e-08	5.66884e-05	7.37171e-08
Higher in gld-1 RNAi	phenotype_association	mitochondria alignment variant	120	5.11101	34	1.0501e-08	5.91519e-05	7.68206e-08
Higher in gld-1 RNAi	phenotype_association	cell proliferation increased	99	4.21659	30	1.13156e-08	6.37409e-05	8.23526e-08
Higher in gld-1 RNAi	phenotype_association	mitochondria morphology variant	105	4.47214	31	1.3794e-08	7.77017e-05	9.90401e-08
Higher in gld-1 RNAi	phenotype_association	embryonic morphology variant	39	1.66108	17	1.45288e-08	8.1841e-05	1.03727e-07
Higher in gld-1 RNAi	phenotype_association	thin	319	13.5868	66	1.70065e-08	9.57978e-05	1.20957e-07
Higher in gld-1 RNAi	phenotype_association	cytokinesis fails early emb	48	2.04441	19	2.00709e-08	0.00011306	1.42035e-07
Higher in gld-1 RNAi	phenotype_association	embryonic lethal late emb	71	3.02402	24	2.11243e-08	0.000118993	1.49302e-07
Higher in gld-1 RNAi	phenotype_association	asymmetric cell division defective early emb	25	1.06479	13	2.55615e-08	0.000143988	1.78867e-07
Higher in gld-1 RNAi	phenotype_association	cell fate transformation	88	3.74808	27	3.8856e-08	0.000218876	2.68559e-07
Higher in gld-1 RNAi	phenotype_association	development variant	37	1.5759	16	3.98985e-08	0.000224748	2.74753e-07
Higher in gld-1 RNAi	phenotype_association	mRNA levels reduced	115	4.89805	32	4.24503e-08	0.000239122	2.91613e-07
Higher in gld-1 RNAi	phenotype_association	population fitness variant	42	1.78885	17	6.05831e-08	0.000341265	4.13654e-07
Higher in gld-1 RNAi	phenotype_association	antibody subcellular localization variant	60	2.55551	21	6.37561e-08	0.000359138	4.34266e-07
Higher in gld-1 RNAi	phenotype_association	protein phosphorylation increased	38	1.61849	16	6.51798e-08	0.000367158	4.42892e-07
Higher in gld-1 RNAi	phenotype_association	transgene expression undetectable	61	2.5981	21	8.99369e-08	0.000506615	6.03832e-07
Higher in gld-1 RNAi	phenotype_association	gonad migration variant	71	3.02402	23	9.88681e-08	0.000556924	6.6143e-07
Higher in gld-1 RNAi	phenotype_association	life span variant	172	7.32579	41	1.10817e-07	0.00062423	7.39609e-07
Higher in gld-1 RNAi	phenotype_association	excessive blebbing early emb	57	2.42773	20	1.15121e-07	0.000648477	7.54043e-07
Higher in gld-1 RNAi	phenotype_association	cleavage furrow initiation defective early emb	48	2.04441	18	1.21598e-07	0.000684959	7.9186e-07
Higher in gld-1 RNAi	phenotype_association	early embryonic lethal	48	2.04441	18	1.21598e-07	0.000684959	7.9186e-07
Higher in gld-1 RNAi	phenotype_association	late embryonic arrest	72	3.06661	23	1.33717e-07	0.000753225	8.67771e-07
Higher in gld-1 RNAi	phenotype_association	meiotic chromosome segregation variant	24	1.0222	12	1.38749e-07	0.000781572	8.98358e-07
Higher in gld-1 RNAi	phenotype_association	paralyzed	138	5.87766	35	1.52461e-07	0.00085881	9.82621e-07
Higher in gld-1 RNAi	phenotype_association	variable cell division timing	73	3.1092	23	1.79622e-07	0.00101181	1.14848e-06
Higher in gld-1 RNAi	phenotype_association	small	394	16.7812	74	1.825e-07	0.00102802	1.16556e-06
Higher in gld-1 RNAi	phenotype_association	body wall muscle sarcomere morphology variant	112	4.77028	30	2.64008e-07	0.00148716	1.65608e-06
Higher in gld-1 RNAi	phenotype_association	P granule localization defective	37	1.5759	15	2.83578e-07	0.0015974	1.77095e-06
Higher in gld-1 RNAi	phenotype_association	giant oocytes	29	1.23516	13	2.96705e-07	0.00167134	1.84678e-06
Higher in gld-1 RNAi	phenotype_association	endomitotic oocytes	42	1.78885	16	3.83275e-07	0.00215899	2.36991e-06
Higher in gld-1 RNAi	phenotype_association	P0 spindle position defective early emb	42	1.78885	16	3.83275e-07	0.00215899	2.36991e-06
Higher in gld-1 RNAi	phenotype_association	germ cell compartment large	26	1.10739	12	4.72688e-07	0.00266265	2.91e-06
Higher in gld-1 RNAi	phenotype_association	diakinesis region organization variant	34	1.44812	14	4.87213e-07	0.00274447	2.98962e-06
Higher in gld-1 RNAi	phenotype_association	left handed roller	10	0.425918	7	5.16629e-07	0.00291017	3.15295e-06
Higher in gld-1 RNAi	phenotype_association	long	157	6.68691	37	5.57119e-07	0.00313825	3.38539e-06
Higher in gld-1 RNAi	phenotype_association	germ cell partition morphology variant	83	3.53512	24	6.61406e-07	0.0037257	3.98897e-06
Higher in gld-1 RNAi	phenotype_association	one cell arrest early emb	53	2.25736	18	7.5086e-07	0.00422959	4.4569e-06
Higher in gld-1 RNAi	phenotype_association	sister chromatid segregation defective early emb	53	2.25736	18	7.5086e-07	0.00422959	4.4569e-06
Higher in gld-1 RNAi	phenotype_association	level of protein expression variant	35	1.49071	14	7.70407e-07	0.00433971	4.56331e-06
Higher in gld-1 RNAi	phenotype_association	transgene induced cosuppression variant	63	2.68328	20	8.03836e-07	0.00452801	4.75631e-06
Higher in gld-1 RNAi	phenotype_association	microtubule organization biogenesis variant	27	1.14998	12	8.24384e-07	0.00464376	4.85241e-06
Higher in gld-1 RNAi	phenotype_association	maternal effect lethal emb	95	4.04622	26	8.66074e-07	0.00487859	5.08187e-06
Higher in gld-1 RNAi	phenotype_association	slow embryonic development	90	3.83326	25	9.74215e-07	0.00548775	5.65165e-06
Higher in gld-1 RNAi	phenotype_association	ectopic cleavage furrows early emb	54	2.29996	18	1.04563e-06	0.00589005	6.04108e-06
Higher in gld-1 RNAi	phenotype_association	age associated fluorescence increased	85	3.6203	24	1.08461e-06	0.00610961	6.24674e-06
Higher in gld-1 RNAi	phenotype_association	germ cell morphology variant	80	3.40734	23	1.19298e-06	0.00672005	6.82932e-06
Higher in gld-1 RNAi	phenotype_association	physiology variant	24	1.0222	11	1.31901e-06	0.00742999	7.51262e-06
Higher in gld-1 RNAi	phenotype_association	meiotic progression during oogenesis variant	32	1.36294	13	1.33202e-06	0.00750325	7.57904e-06
Higher in gld-1 RNAi	phenotype_association	protein degradation variant	150	6.38877	35	1.35854e-06	0.00765266	7.72216e-06
Higher in gld-1 RNAi	phenotype_association	late larval lethal	50	2.12959	17	1.36361e-06	0.00768121	7.72758e-06
Higher in gld-1 RNAi	phenotype_association	pronuclear migration defective early emb	50	2.12959	17	1.36361e-06	0.00768121	7.72758e-06
Higher in gld-1 RNAi	phenotype_association	gastrulation variant	41	1.74626	15	1.51134e-06	0.00851337	8.51337e-06
Higher in gld-1 RNAi	phenotype_association	helical cuticle	11	0.46851	7	1.71959e-06	0.00968645	9.61912e-06
Higher in gld-1 RNAi	phenotype_association	pronuclear migration failure early emb	11	0.46851	7	1.71959e-06	0.00968645	9.61912e-06
Higher in gld-1 RNAi	phenotype_association	gonad arm morphology variant	46	1.95922	16	1.75122e-06	0.0098646	9.78631e-06
Higher in gld-1 RNAi	phenotype_association	somatic gonad morphology variant	14	0.596285	8	1.77776e-06	0.0100141	9.91499e-06
Higher in gld-1 RNAi	phenotype_association	RNAi resistant	116	4.94065	29	1.96007e-06	0.0110411	1.08672e-05
Higher in gld-1 RNAi	phenotype_association	ovulation variant	25	1.06479	11	2.2953e-06	0.0129294	1.26264e-05
Higher in gld-1 RNAi	phenotype_association	mRNA surveillance defective	100	4.25918	26	2.58515e-06	0.0145621	1.41517e-05
Higher in gld-1 RNAi	phenotype_association	nonsense mRNA accumulation	100	4.25918	26	2.58515e-06	0.0145621	1.41517e-05
Higher in gld-1 RNAi	phenotype_association	cell death variant	43	1.83145	15	3.17332e-06	0.0178753	1.72375e-05
Higher in gld-1 RNAi	phenotype_association	spindle assembly defective early emb	22	0.937019	10	3.6911e-06	0.0207919	1.98586e-05
Higher in gld-1 RNAi	phenotype_association	polar body extrusion defective early emb	26	1.10739	11	3.85753e-06	0.0217295	2.07145e-05
Higher in gld-1 RNAi	phenotype_association	pseudocleavage defective early emb	9	0.383326	6	3.9839e-06	0.0224413	2.13321e-05
Higher in gld-1 RNAi	phenotype_association	protein expression ectopic	15	0.638877	8	4.03066e-06	0.0227047	2.15415e-05
Higher in gld-1 RNAi	phenotype_association	sperm pseudopod variant	15	0.638877	8	4.03066e-06	0.0227047	2.15415e-05
Higher in gld-1 RNAi	phenotype_association	mitosis variant	44	1.87404	15	4.50533e-06	0.0253785	2.39194e-05
Higher in gld-1 RNAi	phenotype_association	growth variant	216	9.19982	44	4.56846e-06	0.0257341	2.42318e-05
Higher in gld-1 RNAi	phenotype_association	body wall muscle myosin organization defective	145	6.17581	33	4.58685e-06	0.0258377	2.42836e-05
Higher in gld-1 RNAi	phenotype_association	cell cleavage variant	12	0.511101	7	4.68357e-06	0.0263825	2.47259e-05
Higher in gld-1 RNAi	phenotype_association	transposon silencing variant	31	1.32034	12	5.67271e-06	0.0319544	2.98639e-05
Higher in gld-1 RNAi	phenotype_association	actin organization biogenesis variant	19	0.809244	9	5.71827e-06	0.032211	2.99916e-05
Higher in gld-1 RNAi	phenotype_association	bag of worms	50	2.12959	16	6.55892e-06	0.0369464	3.4178e-05
Higher in gld-1 RNAi	phenotype_association	maternal pronucleus indistinct early emb	7	0.298142	5	8.20072e-06	0.0461946	4.20716e-05
Higher in gld-1 RNAi	phenotype_association	meiotic spindle defective	7	0.298142	5	8.20072e-06	0.0461946	4.20716e-05
Higher in gld-1 RNAi	phenotype_association	P granule defective	16	0.681468	8	8.35622e-06	0.0470706	4.25978e-05
Higher in gld-1 RNAi	phenotype_association	male ray morphology variant	32	1.36294	12	8.64266e-06	0.0486841	4.39387e-05
Higher in gld-1 RNAi	phenotype_association	protein phosphorylation reduced	56	2.38514	17	8.69282e-06	0.0489667	4.41539e-05
Higher in gld-1 RNAi	phenotype2go	reproduction	2663	113.422	692	4.3023e-141	2.42348e-137	2.42348e-138
Higher in gld-1 RNAi	phenotype2go	embryo development ending in birth or egg hatching	2792	118.916	709	2.15246e-139	1.21248e-135	1.10226e-136
Higher in gld-1 RNAi	phenotype2go	nematode larval development	1764	75.1319	475	9.26607e-97	5.21958e-93	2.89977e-94
Higher in gld-1 RNAi	phenotype2go	locomotion	1324	56.3915	333	6.86756e-58	3.8685e-54	3.79265e-56
Higher in gld-1 RNAi	phenotype2go	hermaphrodite genitalia development	722	30.7513	219	5.06725e-52	2.85438e-48	2.2127e-50
Higher in gld-1 RNAi	phenotype2go	apoptotic process	431	18.3571	147	9.08584e-42	5.11805e-38	2.55903e-40
Higher in gld-1 RNAi	phenotype2go	receptor-mediated endocytosis	678	28.8772	192	9.16485e-41	5.16256e-37	2.482e-39
Higher in gld-1 RNAi	phenotype2go	body morphogenesis	597	25.4273	175	2.23449e-39	1.25869e-35	5.66976e-38
Higher in gld-1 RNAi	phenotype2go	determination of adult lifespan	872	37.14	210	4.08986e-33	2.30382e-29	8.59634e-32
Higher in gld-1 RNAi	phenotype2go	gonad development	316	13.459	100	6.25426e-26	3.52303e-22	1.03924e-24
Higher in gld-1 RNAi	phenotype2go	oogenesis	162	6.89987	50	1.86061e-13	1.04808e-09	1.88843e-12
Higher in gld-1 RNAi	phenotype2go	molting cycle, collagen and cuticulin-based cuticle	257	10.9461	66	8.23619e-13	4.63944e-09	8.08266e-12
Higher in gld-1 RNAi	phenotype2go	negative regulation of vulval development	203	8.64613	56	1.57881e-12	8.89344e-09	1.51249e-11
Higher in gld-1 RNAi	phenotype2go	oviposition	340	14.4812	79	1.83766e-12	1.03515e-08	1.75153e-11
Higher in gld-1 RNAi	phenotype2go	cytokinesis	57	2.42773	25	1.2655e-11	7.12853e-08	1.14423e-10
Higher in gld-1 RNAi	phenotype2go	meiotic nuclear division	110	4.6851	36	4.33502e-11	2.44192e-07	3.80361e-10
Higher in gld-1 RNAi	phenotype2go	growth	299	12.7349	69	5.71254e-11	3.21787e-07	4.9582e-10
Higher in gld-1 RNAi	phenotype2go	mitotic spindle organization	76	3.23697	28	1.74044e-10	9.80389e-07	1.47872e-09
Higher in gld-1 RNAi	phenotype2go	germ cell development	152	6.47395	43	1.83977e-10	1.03634e-06	1.55841e-09
Higher in gld-1 RNAi	phenotype2go	meiotic chromosome segregation	137	5.83507	40	2.476e-10	1.39473e-06	2.06321e-09
Higher in gld-1 RNAi	phenotype2go	germline cell cycle switching, mitotic to meiotic cell cycle	57	2.42773	23	5.99224e-10	3.37543e-06	4.86373e-09
Higher in gld-1 RNAi	phenotype2go	inductive cell migration	142	6.04803	38	1.00636e-08	5.66884e-05	7.37171e-08
Higher in gld-1 RNAi	phenotype2go	developmental process	37	1.5759	16	3.98985e-08	0.000224748	2.74753e-07
Higher in gld-1 RNAi	phenotype2go	vulval development	77	3.27957	24	1.32041e-07	0.000743789	8.58314e-07
Higher in gld-1 RNAi	phenotype2go	cell migration	127	5.40916	33	1.71055e-07	0.000963555	1.09744e-06
Higher in gld-1 RNAi	phenotype2go	positive regulation of multicellular organism growth	390	16.6108	73	2.51013e-07	0.00141396	1.58161e-06
Higher in gld-1 RNAi	phenotype2go	collagen and cuticulin-based cuticle development	85	3.6203	24	1.08461e-06	0.00610961	6.24674e-06
Higher in gld-1 RNAi	phenotype2go	protein catabolic process	149	6.34617	35	1.14612e-06	0.0064561	6.58115e-06
Higher in gld-1 RNAi	phenotype2go	RNA interference	125	5.32397	31	1.15248e-06	0.00649194	6.60421e-06
Higher in gld-1 RNAi	phenotype2go	pronuclear migration	50	2.12959	17	1.36361e-06	0.00768121	7.72758e-06
Higher in gld-1 RNAi	phenotype2go	ovulation	25	1.06479	11	2.2953e-06	0.0129294	1.26264e-05
Higher in gld-1 RNAi	phenotype2go	cell death	43	1.83145	15	3.17332e-06	0.0178753	1.72375e-05
Higher in gld-1 RNAi	phenotype2go	mitotic nuclear division	43	1.83145	15	3.17332e-06	0.0178753	1.72375e-05
Higher in gld-1 RNAi	phenotype2go	striated muscle myosin thick filament assembly	145	6.17581	33	4.58685e-06	0.0258377	2.42836e-05
Higher in gld-1 RNAi	rnai_phenotypes	embryonic lethal	2769	117.937	697	2.92718e-134	1.64888e-130	1.17777e-131
Higher in gld-1 RNAi	rnai_phenotypes	sterile	1247	53.1119	404	3.22662e-109	1.81756e-105	1.06915e-106
Higher in gld-1 RNAi	rnai_phenotypes	slow growth	1690	71.9801	435	8.37756e-81	4.71908e-77	1.88763e-78
Higher in gld-1 RNAi	rnai_phenotypes	larval arrest	1452	61.8433	395	2.38182e-80	1.34168e-76	4.96918e-78
Higher in gld-1 RNAi	rnai_phenotypes	maternal sterile	904	38.503	286	5.12117e-73	2.88475e-69	6.86846e-71
Higher in gld-1 RNAi	rnai_phenotypes	transgene subcellular localization variant	1060	45.1473	310	3.86976e-70	2.17983e-66	3.96333e-68
Higher in gld-1 RNAi	rnai_phenotypes	reduced brood size	937	39.9085	270	2.85869e-59	1.6103e-55	1.71309e-57
Higher in gld-1 RNAi	rnai_phenotypes	locomotion variant	1244	52.9842	318	7.24993e-57	4.08388e-53	3.78137e-55
Higher in gld-1 RNAi	rnai_phenotypes	pattern of transgene expression variant	881	37.5234	251	5.94388e-54	3.34819e-50	2.8136e-52
Higher in gld-1 RNAi	rnai_phenotypes	protruding vulva	715	30.4531	218	3.31495e-52	1.86731e-48	1.48199e-50
Higher in gld-1 RNAi	rnai_phenotypes	transgene expression increased	957	40.7603	258	1.9352e-50	1.0901e-46	7.67676e-49
Higher in gld-1 RNAi	rnai_phenotypes	larval lethal	712	30.3253	214	4.32248e-50	2.43485e-46	1.67921e-48
Higher in gld-1 RNAi	rnai_phenotypes	germ cell compartment expansion variant	411	17.5052	152	2.94226e-48	1.65737e-44	1.08325e-46
Higher in gld-1 RNAi	rnai_phenotypes	sterile progeny	713	30.3679	209	5.61277e-47	3.16167e-43	1.92785e-45
Higher in gld-1 RNAi	rnai_phenotypes	rachis narrow	276	11.7553	115	7.08216e-43	3.98938e-39	2.06704e-41
Higher in gld-1 RNAi	rnai_phenotypes	sick	600	25.5551	180	5.05483e-42	2.84738e-38	1.43085e-40
Higher in gld-1 RNAi	rnai_phenotypes	receptor mediated endocytosis defective	692	29.4735	196	1.27457e-41	7.17965e-38	3.57197e-40
Higher in gld-1 RNAi	rnai_phenotypes	lethal	547	23.2977	164	2.62541e-38	1.47889e-34	6.48637e-37
Higher in gld-1 RNAi	rnai_phenotypes	cell membrane organization biogenesis variant	315	13.4164	117	1.19757e-37	6.74592e-34	2.88287e-36
Higher in gld-1 RNAi	rnai_phenotypes	oocyte morphology variant	315	13.4164	116	6.46075e-37	3.63934e-33	1.51639e-35
Higher in gld-1 RNAi	rnai_phenotypes	avoids bacterial lawn	428	18.2293	139	7.50157e-37	4.22563e-33	1.74613e-35
Higher in gld-1 RNAi	rnai_phenotypes	exploded through vulva	351	14.9497	119	9.03586e-34	5.0899e-30	1.97283e-32
Higher in gld-1 RNAi	rnai_phenotypes	germ cell compartment morphology variant	280	11.9257	103	6.49058e-33	3.65615e-29	1.35413e-31
Higher in gld-1 RNAi	rnai_phenotypes	gonad vesiculated	201	8.56095	84	6.45285e-32	3.63489e-28	1.27989e-30
Higher in gld-1 RNAi	rnai_phenotypes	rachis morphology variant	275	11.7127	100	1.61384e-31	9.09079e-28	3.15652e-30
Higher in gld-1 RNAi	rnai_phenotypes	chromosome condensation variant	204	8.68872	84	2.39905e-31	1.35139e-27	4.62804e-30
Higher in gld-1 RNAi	rnai_phenotypes	organism morphology variant	376	16.0145	119	1.48572e-30	8.36909e-27	2.78043e-29
Higher in gld-1 RNAi	rnai_phenotypes	protein aggregation variant	448	19.0811	130	4.83344e-29	2.72268e-25	8.72652e-28
Higher in gld-1 RNAi	rnai_phenotypes	pachytene region organization variant	249	10.6054	90	2.55899e-28	1.44148e-24	4.54726e-27
Higher in gld-1 RNAi	rnai_phenotypes	oocyte number decreased	307	13.0757	99	2.07729e-26	1.17014e-22	3.50341e-25
Higher in gld-1 RNAi	rnai_phenotypes	transgene expression reduced	703	29.942	167	9.45271e-26	5.32471e-22	1.55239e-24
Higher in gld-1 RNAi	rnai_phenotypes	nuclei small	153	6.51654	65	1.16945e-25	6.58753e-22	1.91498e-24
Higher in gld-1 RNAi	rnai_phenotypes	germline nuclear positioning variant	261	11.1165	88	3.19983e-25	1.80246e-21	5.16465e-24
Higher in gld-1 RNAi	rnai_phenotypes	accumulated germline cell corpses	230	9.79611	81	8.44069e-25	4.75464e-21	1.34692e-23
Higher in gld-1 RNAi	rnai_phenotypes	diplotene region organization variant	194	8.2628	73	1.38436e-24	7.7981e-21	2.17217e-23
Higher in gld-1 RNAi	rnai_phenotypes	gonad development variant	251	10.6905	85	1.41872e-24	7.99165e-21	2.21375e-23
Higher in gld-1 RNAi	rnai_phenotypes	oocyte septum formation variant	164	6.98505	64	7.95918e-23	4.48341e-19	1.18296e-21
Higher in gld-1 RNAi	rnai_phenotypes	nuclear appearance variant	215	9.15723	75	8.18499e-23	4.61061e-19	1.21332e-21
Higher in gld-1 RNAi	rnai_phenotypes	gonad morphology variant	169	7.19801	64	5.53277e-22	3.11661e-18	7.91018e-21
Higher in gld-1 RNAi	rnai_phenotypes	cytoplasmic processing body variant	252	10.7331	80	3.31973e-21	1.87e-17	4.58237e-20
Higher in gld-1 RNAi	rnai_phenotypes	rachis absent	86	3.66289	43	3.32716e-21	1.87419e-17	4.58237e-20
Higher in gld-1 RNAi	rnai_phenotypes	oocytes lack nucleus	118	5.02583	51	5.15408e-21	2.90329e-17	7.04683e-20
Higher in gld-1 RNAi	rnai_phenotypes	germ cell compartment size variant	166	7.07023	62	5.44066e-21	3.06472e-17	7.40272e-20
Higher in gld-1 RNAi	rnai_phenotypes	germ cell compartment anucleate	120	5.11101	51	1.30851e-20	7.37085e-17	1.75915e-19
Higher in gld-1 RNAi	rnai_phenotypes	extended life span	395	16.8238	103	1.66802e-19	9.39596e-16	2.15011e-18
Higher in gld-1 RNAi	rnai_phenotypes	germ cell compartment multinucleate	171	7.28319	59	4.11647e-18	2.31881e-14	5.1529e-17
Higher in gld-1 RNAi	rnai_phenotypes	oocytes small	125	5.32397	49	4.49027e-18	2.52937e-14	5.60836e-17
Higher in gld-1 RNAi	rnai_phenotypes	no oocytes	192	8.17762	63	6.2803e-18	3.5377e-14	7.82676e-17
Higher in gld-1 RNAi	rnai_phenotypes	shortened life span	355	15.1201	93	6.39704e-18	3.60346e-14	7.95465e-17
Higher in gld-1 RNAi	rnai_phenotypes	RAB-11 recycling endosome localization variant	194	8.2628	63	1.1358e-17	6.39798e-14	1.40615e-16
Higher in gld-1 RNAi	rnai_phenotypes	dumpy	280	11.9257	79	1.6259e-17	9.15871e-14	1.99536e-16
Higher in gld-1 RNAi	rnai_phenotypes	lysosome-related organelle morphology variant	281	11.9683	79	2.04601e-17	1.15252e-13	2.50547e-16
Higher in gld-1 RNAi	rnai_phenotypes	RAB-11 recycling endosome morphology variant	293	12.4794	81	2.48797e-17	1.40147e-13	3.03349e-16
Higher in gld-1 RNAi	rnai_phenotypes	diplotene absent during oogenesis	108	4.59991	44	3.20764e-17	1.80686e-13	3.89411e-16
Higher in gld-1 RNAi	rnai_phenotypes	apoptosis variant	164	6.98505	56	4.65844e-17	2.6241e-13	5.60705e-16
Higher in gld-1 RNAi	rnai_phenotypes	apoptosis reduced	200	8.51835	63	6.3301e-17	3.56575e-13	7.60287e-16
Higher in gld-1 RNAi	rnai_phenotypes	protein expression reduced	212	9.02946	65	9.91734e-17	5.58644e-13	1.17857e-15
Higher in gld-1 RNAi	rnai_phenotypes	male somatic gonad development variant	126	5.36656	46	1.1392e-15	6.41713e-12	1.29639e-14
Higher in gld-1 RNAi	rnai_phenotypes	male gonad development variant	113	4.81287	43	1.46571e-15	8.25636e-12	1.65458e-14
Higher in gld-1 RNAi	rnai_phenotypes	pleiotropic defects severe early emb	113	4.81287	43	1.46571e-15	8.25636e-12	1.65458e-14
Higher in gld-1 RNAi	rnai_phenotypes	protein subcellular localization variant	184	7.83689	57	3.86915e-15	2.17949e-11	4.30729e-14
Higher in gld-1 RNAi	rnai_phenotypes	transgene expression variant	182	7.7517	56	9.16896e-15	5.16487e-11	1.0068e-13
Higher in gld-1 RNAi	rnai_phenotypes	apoptosis increased	137	5.83507	46	4.55231e-14	2.56432e-10	4.82014e-13
Higher in gld-1 RNAi	rnai_phenotypes	nuclei enlarged	93	3.96103	36	1.18239e-13	6.66038e-10	1.21985e-12
Higher in gld-1 RNAi	rnai_phenotypes	multiple nuclei oocyte	72	3.06661	31	1.35144e-13	7.61268e-10	1.38664e-12
Higher in gld-1 RNAi	rnai_phenotypes	multiple nuclei early emb	110	4.6851	39	4.00146e-13	2.25402e-09	4.00359e-12
Higher in gld-1 RNAi	rnai_phenotypes	gonad small	79	3.36475	32	4.85182e-13	2.73303e-09	4.84579e-12
Higher in gld-1 RNAi	rnai_phenotypes	oogenesis variant	157	6.68691	48	7.94661e-13	4.47633e-09	7.81209e-12
Higher in gld-1 RNAi	rnai_phenotypes	embryo osmotic integrity defective early emb	122	5.1962	41	8.8326e-13	4.9754e-09	8.62288e-12
Higher in gld-1 RNAi	rnai_phenotypes	pachytene progression during oogenesis variant	72	3.06661	30	9.25813e-13	5.21511e-09	9.02268e-12
Higher in gld-1 RNAi	rnai_phenotypes	multivulva	186	7.92207	53	1.42326e-12	8.01722e-09	1.3658e-11
Higher in gld-1 RNAi	rnai_phenotypes	diplotene progression during oogenesis variant	51	2.17218	24	4.20456e-12	2.36843e-08	3.92124e-11
Higher in gld-1 RNAi	rnai_phenotypes	organism development variant	488	20.7848	101	4.25737e-12	2.39818e-08	3.96393e-11
Higher in gld-1 RNAi	rnai_phenotypes	molt defect	248	10.5628	63	4.35253e-12	2.45178e-08	4.04584e-11
Higher in gld-1 RNAi	rnai_phenotypes	germ cell compartment small	63	2.68328	27	4.53124e-12	2.55245e-08	4.1981e-11
Higher in gld-1 RNAi	rnai_phenotypes	passage through meiosis defective early emb	63	2.68328	27	4.53124e-12	2.55245e-08	4.1981e-11
Higher in gld-1 RNAi	rnai_phenotypes	ectopic expression transgene	85	3.6203	32	5.55806e-12	3.13086e-08	5.11578e-11
Higher in gld-1 RNAi	rnai_phenotypes	early larval arrest	181	7.70911	51	5.74031e-12	3.23352e-08	5.27491e-11
Higher in gld-1 RNAi	rnai_phenotypes	egg laying variant	256	10.9035	64	6.4757e-12	3.64776e-08	5.94098e-11
Higher in gld-1 RNAi	rnai_phenotypes	germ cell compartment expansion absent	64	2.72587	27	7.25679e-12	4.08775e-08	6.64675e-11
Higher in gld-1 RNAi	rnai_phenotypes	sterile F1	61	2.5981	26	1.22864e-11	6.92096e-08	1.11449e-10
Higher in gld-1 RNAi	rnai_phenotypes	embryonic arrest	116	4.94065	38	1.32236e-11	7.44886e-08	1.19373e-10
Higher in gld-1 RNAi	rnai_phenotypes	apoptosis fails to occur	79	3.36475	30	1.752e-11	9.86903e-08	1.57401e-10
Higher in gld-1 RNAi	rnai_phenotypes	germline proliferation variant	32	1.36294	18	1.89943e-11	1.06995e-07	1.69833e-10
Higher in gld-1 RNAi	rnai_phenotypes	foraging behavior variant	143	6.09062	43	1.97705e-11	1.11367e-07	1.75935e-10
Higher in gld-1 RNAi	rnai_phenotypes	germ cell development variant	143	6.09062	43	1.97705e-11	1.11367e-07	1.75935e-10
Higher in gld-1 RNAi	rnai_phenotypes	diakinesis progression during oogenesis variant	75	3.19438	29	2.08587e-11	1.17497e-07	1.85326e-10
Higher in gld-1 RNAi	rnai_phenotypes	clear	213	9.07205	55	4.31287e-11	2.42944e-07	3.79008e-10
Higher in gld-1 RNAi	rnai_phenotypes	cytokinesis variant emb	56	2.38514	24	5.61694e-11	3.16402e-07	4.8903e-10
Higher in gld-1 RNAi	rnai_phenotypes	cytokinesis fails early emb	52	2.21477	23	5.70988e-11	3.21637e-07	4.9582e-10
Higher in gld-1 RNAi	rnai_phenotypes	mitochondria alignment variant	123	5.23879	38	9.94371e-11	5.60129e-07	8.57778e-10
Higher in gld-1 RNAi	rnai_phenotypes	dead eggs laid	80	3.40734	29	1.40344e-10	7.90559e-07	1.196e-09
Higher in gld-1 RNAi	rnai_phenotypes	mitochondria morphology variant	100	4.25918	33	1.8963e-10	1.06818e-06	1.60388e-09
Higher in gld-1 RNAi	rnai_phenotypes	growth rate variant	82	3.49253	29	2.85219e-10	1.60664e-06	2.37317e-09
Higher in gld-1 RNAi	rnai_phenotypes	mitotic spindle defective early emb	73	3.1092	27	3.10804e-10	1.75076e-06	2.57444e-09
Higher in gld-1 RNAi	rnai_phenotypes	sluggish	123	5.23879	37	4.01954e-10	2.26421e-06	3.30541e-09
Higher in gld-1 RNAi	rnai_phenotypes	meiosis variant	91	3.87585	30	1.12655e-09	6.34586e-06	8.98847e-09
Higher in gld-1 RNAi	rnai_phenotypes	patchy coloration	96	4.08881	31	1.14129e-09	6.4289e-06	9.09321e-09
Higher in gld-1 RNAi	rnai_phenotypes	sister cell division timing asynchrony reduced	77	3.27957	27	1.30818e-09	7.36901e-06	1.03643e-08
Higher in gld-1 RNAi	rnai_phenotypes	excess intestinal cells	98	4.17399	31	2.05183e-09	1.1558e-05	1.5942e-08
Higher in gld-1 RNAi	rnai_phenotypes	distal tip cell migration variant	141	6.00544	39	2.34341e-09	1.32004e-05	1.81574e-08
Higher in gld-1 RNAi	rnai_phenotypes	organism oxidative stress resistant	65	2.76847	24	2.57596e-09	1.45104e-05	1.98773e-08
Higher in gld-1 RNAi	rnai_phenotypes	embryonic morphology variant	36	1.5333	17	2.87694e-09	1.62058e-05	2.20487e-08
Higher in gld-1 RNAi	rnai_phenotypes	development variant	29	1.23516	15	3.37962e-09	1.90374e-05	2.57262e-08
Higher in gld-1 RNAi	rnai_phenotypes	cell proliferation increased	100	4.25918	31	3.61757e-09	2.03778e-05	2.74263e-08
Higher in gld-1 RNAi	rnai_phenotypes	mRNA levels increased	85	3.6203	28	3.69849e-09	2.08336e-05	2.80021e-08
Higher in gld-1 RNAi	rnai_phenotypes	chromosome segregation variant	81	3.44993	27	4.89925e-09	2.75975e-05	3.6895e-08
Higher in gld-1 RNAi	rnai_phenotypes	gonad arm morphology variant	37	1.5759	17	5.05571e-09	2.84788e-05	3.79212e-08
Higher in gld-1 RNAi	rnai_phenotypes	body wall muscle sarcomere morphology variant	112	4.77028	33	5.49228e-09	3.0938e-05	4.10318e-08
Higher in gld-1 RNAi	rnai_phenotypes	protein degradation variant	125	5.32397	35	9.41619e-09	5.30414e-05	6.91544e-08
Higher in gld-1 RNAi	rnai_phenotypes	early larval lethal	104	4.42954	31	1.06459e-08	5.99684e-05	7.76793e-08
Higher in gld-1 RNAi	rnai_phenotypes	high incidence male progeny	104	4.42954	31	1.06459e-08	5.99684e-05	7.76793e-08
Higher in gld-1 RNAi	rnai_phenotypes	antibody subcellular localization variant	51	2.17218	20	1.14741e-08	6.46336e-05	8.33981e-08
Higher in gld-1 RNAi	rnai_phenotypes	long	94	4.00363	29	1.18519e-08	6.67618e-05	8.59226e-08
Higher in gld-1 RNAi	rnai_phenotypes	gastrulation variant	24	1.0222	13	1.24465e-08	7.01113e-05	8.97712e-08
Higher in gld-1 RNAi	rnai_phenotypes	cell cycle slow early emb	47	2.00181	19	1.29786e-08	7.31085e-05	9.34892e-08
Higher in gld-1 RNAi	rnai_phenotypes	proteasome core activity variant	8	0.340734	7	1.39374e-08	7.85093e-05	9.98847e-08
Higher in gld-1 RNAi	rnai_phenotypes	antibody staining reduced	43	1.83145	18	1.40967e-08	7.94068e-05	1.0077e-07
Higher in gld-1 RNAi	rnai_phenotypes	adult lethal	75	3.19438	25	1.60898e-08	9.06338e-05	1.14581e-07
Higher in gld-1 RNAi	rnai_phenotypes	mRNA levels reduced	76	3.23697	25	2.20431e-08	0.000124169	1.55405e-07
Higher in gld-1 RNAi	rnai_phenotypes	nuclear envelope assembly variant early emb	40	1.70367	17	2.38405e-08	0.000134294	1.67449e-07
Higher in gld-1 RNAi	rnai_phenotypes	excessive blebbing early emb	62	2.64069	22	2.4862e-08	0.000140048	1.74189e-07
Higher in gld-1 RNAi	rnai_phenotypes	population fitness variant	41	1.74626	17	3.83562e-08	0.00021606	2.65757e-07
Higher in gld-1 RNAi	rnai_phenotypes	everted vulva	33	1.40553	15	3.86289e-08	0.000217597	2.67318e-07
Higher in gld-1 RNAi	rnai_phenotypes	cell fate transformation	55	2.34255	20	5.58482e-08	0.000314593	3.83183e-07
Higher in gld-1 RNAi	rnai_phenotypes	giant oocytes	30	1.27775	14	6.11181e-08	0.000344278	4.16802e-07
Higher in gld-1 RNAi	rnai_phenotypes	germ cell partition morphology variant	90	3.83326	27	6.68348e-08	0.00037648	4.53591e-07
Higher in gld-1 RNAi	rnai_phenotypes	dauer constitutive	106	4.51473	30	6.69352e-08	0.000377046	4.53726e-07
Higher in gld-1 RNAi	rnai_phenotypes	embryonic lethal late emb	70	2.98142	23	7.25885e-08	0.000408891	4.90866e-07
Higher in gld-1 RNAi	rnai_phenotypes	small	325	13.8423	65	8.38668e-08	0.000472422	5.63749e-07
Higher in gld-1 RNAi	rnai_phenotypes	asymmetric cell division defective early emb	27	1.14998	13	9.39391e-08	0.000529159	6.29202e-07
Higher in gld-1 RNAi	rnai_phenotypes	one cell arrest early emb	48	2.04441	18	1.21598e-07	0.000684959	7.9186e-07
Higher in gld-1 RNAi	rnai_phenotypes	pathogen resistance increased	44	1.87404	17	1.43669e-07	0.000809288	9.29149e-07
Higher in gld-1 RNAi	rnai_phenotypes	cleavage furrow initiation defective early emb	49	2.087	18	1.79233e-07	0.00100962	1.14848e-06
Higher in gld-1 RNAi	rnai_phenotypes	variable cell division timing	73	3.1092	23	1.79622e-07	0.00101181	1.14848e-06
Higher in gld-1 RNAi	rnai_phenotypes	ovulation variant	21	0.894427	11	1.93582e-07	0.00109045	1.23354e-06
Higher in gld-1 RNAi	rnai_phenotypes	transgene expression undetectable	54	2.29996	19	2.07856e-07	0.00117085	1.323e-06
Higher in gld-1 RNAi	rnai_phenotypes	ectopic cleavage furrows early emb	59	2.51291	20	2.28009e-07	0.00128437	1.44637e-06
Higher in gld-1 RNAi	rnai_phenotypes	thin	189	8.04985	43	2.41744e-07	0.00136174	1.52662e-06
Higher in gld-1 RNAi	rnai_phenotypes	life span variant	165	7.02764	39	2.70918e-07	0.00152608	1.69753e-06
Higher in gld-1 RNAi	rnai_phenotypes	level of protein expression variant	29	1.23516	13	2.96705e-07	0.00167134	1.84678e-06
Higher in gld-1 RNAi	rnai_phenotypes	pronuclear migration defective early emb	46	1.95922	17	3.20539e-07	0.00180559	1.99073e-06
Higher in gld-1 RNAi	rnai_phenotypes	paralyzed	125	5.32397	32	3.67681e-07	0.00207115	2.27849e-06
Higher in gld-1 RNAi	rnai_phenotypes	germ cell compartment large	26	1.10739	12	4.72688e-07	0.00266265	2.91e-06
Higher in gld-1 RNAi	rnai_phenotypes	diakinesis region organization variant	34	1.44812	14	4.87213e-07	0.00274447	2.98962e-06
Higher in gld-1 RNAi	rnai_phenotypes	sister chromatid segregation defective early emb	57	2.42773	19	5.75047e-07	0.00323924	3.48681e-06
Higher in gld-1 RNAi	rnai_phenotypes	RNAi resistant	110	4.6851	29	5.79622e-07	0.00326501	3.51076e-06
Higher in gld-1 RNAi	rnai_phenotypes	early embryonic lethal	48	2.04441	17	6.77383e-07	0.0038157	4.07361e-06
Higher in gld-1 RNAi	rnai_phenotypes	excretory canal morphology variant	13	0.553693	8	7.00165e-07	0.00394403	4.17358e-06
Higher in gld-1 RNAi	rnai_phenotypes	muscle detached	13	0.553693	8	7.00165e-07	0.00394403	4.17358e-06
Higher in gld-1 RNAi	rnai_phenotypes	P granule defective	13	0.553693	8	7.00165e-07	0.00394403	4.17358e-06
Higher in gld-1 RNAi	rnai_phenotypes	embryo osmotic pressure sensitive early emb	27	1.14998	12	8.24384e-07	0.00464376	4.85241e-06
Higher in gld-1 RNAi	rnai_phenotypes	mitosis variant	49	2.087	17	9.66631e-07	0.00544503	5.64252e-06
Higher in gld-1 RNAi	rnai_phenotypes	unfertilized oocytes laid	8	0.340734	6	9.73853e-07	0.00548571	5.65165e-06
Higher in gld-1 RNAi	rnai_phenotypes	spindle assembly defective early emb	24	1.0222	11	1.31901e-06	0.00742999	7.51262e-06
Higher in gld-1 RNAi	rnai_phenotypes	gonad migration variant	60	2.55551	19	1.46367e-06	0.00824486	8.26966e-06
Higher in gld-1 RNAi	rnai_phenotypes	mitotic chromosome segregation variant	17	0.72406	9	1.46617e-06	0.00825891	8.27546e-06
Higher in gld-1 RNAi	rnai_phenotypes	somatic transgene silencing variant	98	4.17399	26	1.68858e-06	0.00951179	9.49281e-06
Higher in gld-1 RNAi	rnai_phenotypes	pronuclear migration failure early emb	11	0.46851	7	1.71959e-06	0.00968645	9.61912e-06
Higher in gld-1 RNAi	rnai_phenotypes	P0 spindle position defective early emb	42	1.78885	15	2.20553e-06	0.0124238	1.21802e-05
Higher in gld-1 RNAi	rnai_phenotypes	microtubule organization biogenesis variant	25	1.06479	11	2.2953e-06	0.0129294	1.26264e-05
Higher in gld-1 RNAi	rnai_phenotypes	transgene induced cosuppression variant	67	2.85365	20	2.50243e-06	0.0140962	1.37256e-05
Higher in gld-1 RNAi	rnai_phenotypes	chemical response variant	18	0.766652	9	2.98909e-06	0.0168375	1.62997e-05
Higher in gld-1 RNAi	rnai_phenotypes	age associated fluorescence increased	84	3.57771	23	3.12308e-06	0.0175923	1.70138e-05
Higher in gld-1 RNAi	rnai_phenotypes	late embryonic arrest	68	2.89624	20	3.26702e-06	0.0184031	1.76783e-05
Higher in gld-1 RNAi	rnai_phenotypes	protein phosphorylation increased	30	1.27775	12	3.64141e-06	0.0205121	1.96664e-05
Higher in gld-1 RNAi	rnai_phenotypes	meiotic chromosome segregation variant	22	0.937019	10	3.6911e-06	0.0207919	1.98586e-05
Higher in gld-1 RNAi	rnai_phenotypes	protein expression variant	22	0.937019	10	3.6911e-06	0.0207919	1.98586e-05
Higher in gld-1 RNAi	rnai_phenotypes	meiotic progression during oogenesis variant	26	1.10739	11	3.85753e-06	0.0217295	2.07145e-05
Higher in gld-1 RNAi	rnai_phenotypes	germ cell morphology variant	74	3.15179	21	3.88134e-06	0.0218636	2.08224e-05
Higher in gld-1 RNAi	rnai_phenotypes	EMS anterior extension fails early emb	19	0.809244	9	5.71827e-06	0.032211	2.99916e-05
Higher in gld-1 RNAi	rnai_phenotypes	pronucleus centrosomes defective early emb	19	0.809244	9	5.71827e-06	0.032211	2.99916e-05
Higher in gld-1 RNAi	rnai_phenotypes	endomitotic oocytes	27	1.14998	11	6.28405e-06	0.035398	3.28368e-05
Higher in gld-1 RNAi	rnai_phenotypes	nonsense mRNA accumulation	99	4.21659	25	6.8438e-06	0.0385511	3.55966e-05
Higher in gld-1 RNAi	rnai_phenotypes	meiotic spindle defective	7	0.298142	5	8.20072e-06	0.0461946	4.20716e-05
Higher in gld-1 RNAi	rnai_phenotypes	mRNA surveillance defective	100	4.25918	25	8.34008e-06	0.0469797	4.25978e-05
Higher in gld-1 RNAi	rnai_phenotypes	pronuclei meet centrally early emb	32	1.36294	12	8.64266e-06	0.0486841	4.39387e-05
Higher in gld-1 RNAi	rnai_phenotypes	vulva morphology variant	32	1.36294	12	8.64266e-06	0.0486841	4.39387e-05
Higher in gld-1 RNAi	TFBS_Encode	LIN-54 yAd (OP743 305)	1533	65.2932	429	2.252e-92	1.26855e-88	6.34277e-90
Higher in gld-1 RNAi	TFBS_Encode	EFL-1 YA (YL445 418)	1378	58.6915	387	4.8527e-83	2.73353e-79	1.30168e-80
Higher in gld-1 RNAi	TFBS_Encode	LSL-1 yAd (OP720 206)	1629	69.382	427	7.19699e-82	4.05406e-78	1.68919e-79
Higher in gld-1 RNAi	TFBS_Encode	LSY-2 S1 (OP367 339)	2427	103.37	547	3.22765e-80	1.81814e-76	6.49335e-78
Higher in gld-1 RNAi	TFBS_Encode	DPL-1 L4 (OP105 14)	1748	74.4504	441	5.38926e-79	3.03577e-75	1.01192e-76
Higher in gld-1 RNAi	TFBS_Encode	EFL-1 yAd (YL478 397)	1428	60.8211	385	6.53776e-77	3.68272e-73	1.18797e-74
Higher in gld-1 RNAi	TFBS_Encode	LSY-2 L2 (OP367 336)	2210	94.1278	508	8.08845e-77	4.55622e-73	1.42382e-74
Higher in gld-1 RNAi	TFBS_Encode	NFYA-1 L3 (OP404 378)	2238	95.3204	512	9.87767e-77	5.56409e-73	1.68609e-74
Higher in gld-1 RNAi	TFBS_Encode	SNU-23 L1 (OP528 220)	2327	99.1111	525	1.2135e-76	6.83566e-73	2.01049e-74
Higher in gld-1 RNAi	TFBS_Encode	MES-2 L4 (OP248 283)	2034	86.6317	479	1.39037e-75	7.83194e-72	2.2377e-73
Higher in gld-1 RNAi	TFBS_Encode	LSY-2 L4 (OP367 306)	2115	90.0816	491	1.88893e-75	1.06403e-71	2.95565e-73
Higher in gld-1 RNAi	TFBS_Encode	LIN-15B L3 (OP184 409)	1740	74.1097	432	7.39001e-75	4.16279e-71	1.12508e-72
Higher in gld-1 RNAi	TFBS_Encode	DPL-1 yAd (YL507 222)	1535	65.3784	398	2.78384e-74	1.56814e-70	4.12668e-72
Higher in gld-1 RNAi	TFBS_Encode	DPL-1 L1 (YL448 57)	1841	78.4115	446	6.80228e-74	3.83173e-70	9.82494e-72
Higher in gld-1 RNAi	TFBS_Encode	DPL-1 L1 (YL425 245)	2112	89.9538	487	1.09244e-73	6.15371e-70	1.53843e-71
Higher in gld-1 RNAi	TFBS_Encode	EFL-1 L1 (MT10430 436)	2076	88.4205	480	6.64031e-73	3.74049e-69	8.59176e-71
Higher in gld-1 RNAi	TFBS_Encode	EFL-1 L1 (N2 123)	2116	90.1242	486	6.71112e-73	3.78038e-69	8.59176e-71
Higher in gld-1 RNAi	TFBS_Encode	MEP-1 L1 (OP102 444)	1861	79.2633	447	8.20719e-73	4.62311e-69	1.02736e-70
Higher in gld-1 RNAi	TFBS_Encode	RNT-1 L1 (OP462 316)	1845	78.5818	444	1.5175e-72	8.54808e-69	1.85828e-70
Higher in gld-1 RNAi	TFBS_Encode	XBP-1 L1 (OP506 323)	1626	69.2542	409	2.82398e-72	1.59075e-68	3.38457e-70
Higher in gld-1 RNAi	TFBS_Encode	C34F6.9 L2 (OP324 461)	2222	94.6389	500	4.90222e-72	2.76142e-68	5.52284e-70
Higher in gld-1 RNAi	TFBS_Encode	UNC-55 L2 (NC1639 54)	2150	91.5723	489	6.97123e-72	3.92689e-68	7.69979e-70
Higher in gld-1 RNAi	TFBS_Encode	LIN-35 L1 (YL409 464)	1828	77.8578	439	2.45287e-71	1.3817e-67	2.65712e-69
Higher in gld-1 RNAi	TFBS_Encode	F45C12.2 L1 (OP212 321)	1684	71.7245	416	4.23159e-71	2.38365e-67	4.49746e-69
Higher in gld-1 RNAi	TFBS_Encode	LIN-39 L3 (OP18 465)	1325	56.4341	356	2.97869e-70	1.6779e-66	3.10722e-68
Higher in gld-1 RNAi	TFBS_Encode	EFL-1 L1 (YL424 254)	1924	81.9466	451	6.0068e-70	3.38363e-66	6.0422e-68
Higher in gld-1 RNAi	TFBS_Encode	LSY-2 L1 (OP367 430)	1795	76.4522	431	7.19522e-70	4.05307e-66	7.11064e-68
Higher in gld-1 RNAi	TFBS_Encode	EFL-1 yAd (YL479 149)	1111	47.3195	318	1.6096e-69	9.06686e-66	1.56325e-67
Higher in gld-1 RNAi	TFBS_Encode	TBP-1 yAd (OP746 279)	1201	51.1527	333	3.81327e-69	2.14801e-65	3.6407e-67
Higher in gld-1 RNAi	TFBS_Encode	NHR-25 L3 (OP33 211)	1577	67.1672	395	5.20745e-69	2.93336e-65	4.88893e-67
Higher in gld-1 RNAi	TFBS_Encode	DPL-1 YA (YL390 455)	989	42.1233	294	3.83635e-68	2.16102e-64	3.54265e-66
Higher in gld-1 RNAi	TFBS_Encode	NHR-129 L2 (OP339 129)	2112	89.9538	474	2.1634e-67	1.21864e-63	1.93435e-65
Higher in gld-1 RNAi	TFBS_Encode	NFYA-1 LE (OP404 50)	1440	61.3322	369	6.08156e-67	3.42575e-63	5.35273e-65
Higher in gld-1 RNAi	TFBS_Encode	C16A3.4 L1 (OP345 452)	1492	63.5469	377	1.02959e-66	5.79969e-63	8.92259e-65
Higher in gld-1 RNAi	TFBS_Encode	DPL-1 L1 (OP105 217)	1532	65.2506	382	5.77987e-66	3.2558e-62	4.93303e-64
Higher in gld-1 RNAi	TFBS_Encode	LIN-35 YA (YL521 294)	1121	47.7454	313	1.49702e-65	8.4327e-62	1.25861e-63
Higher in gld-1 RNAi	TFBS_Encode	CEBP-1 yAd (OP563 392)	1703	72.5338	408	1.80427e-65	1.01634e-61	1.49462e-63
Higher in gld-1 RNAi	TFBS_Encode	LSY-2 Em (OP367 145)	1308	55.71	344	3.70404e-65	2.08649e-61	3.02389e-63
Higher in gld-1 RNAi	TFBS_Encode	HMG-11 L3 (TH184 361)	1567	66.7413	386	3.79655e-65	2.1386e-61	3.05514e-63
Higher in gld-1 RNAi	TFBS_Encode	TBX-2 L1 (OP159 471)	1614	68.7431	393	6.29468e-65	3.54579e-61	4.99407e-63
Higher in gld-1 RNAi	TFBS_Encode	T02C12.2 yAd (YL497 181)	875	37.2678	268	6.43223e-65	3.62328e-61	5.03233e-63
Higher in gld-1 RNAi	TFBS_Encode	NHR-23 L3 (OP43 124)	1749	74.493	414	6.59615e-65	3.71561e-61	5.08988e-63
Higher in gld-1 RNAi	TFBS_Encode	SWSN-7 L1 (OP512 96)	1615	68.7857	393	7.57112e-65	4.26481e-61	5.76326e-63
Higher in gld-1 RNAi	TFBS_Encode	LIN-13 L2 (OP49 400)	1274	54.2619	337	2.01526e-64	1.1352e-60	1.5136e-62
Higher in gld-1 RNAi	TFBS_Encode	MEP-1 EM (OP70 426)	1270	54.0916	336	3.0712e-64	1.73001e-60	2.27632e-62
Higher in gld-1 RNAi	TFBS_Encode	LIN-14 L1 (OP768 437)	2441	103.967	514	7.61056e-64	4.28703e-60	5.56757e-62
Higher in gld-1 RNAi	TFBS_Encode	W03F9.2 LY (OP215 5)	1275	54.3045	336	8.81504e-64	4.96551e-60	6.36604e-62
Higher in gld-1 RNAi	TFBS_Encode	TLF-1 yAd (OP749 128)	752	32.029	242	4.45299e-63	2.50837e-59	3.13546e-61
Higher in gld-1 RNAi	TFBS_Encode	MEP-1 L4 (OP102 122)	1699	72.3634	401	2.68077e-62	1.51008e-58	1.8643e-60
Higher in gld-1 RNAi	TFBS_Encode	F13H6.1 L2 (OP471 236)	1591	67.7635	384	3.34609e-62	1.88485e-58	2.2986e-60
Higher in gld-1 RNAi	TFBS_Encode	RBR-2 L4 (OP195 318)	1238	52.7286	326	1.10222e-61	6.20881e-58	7.39144e-60
Higher in gld-1 RNAi	TFBS_Encode	MDL-1 L1 (OP106 353)	1441	61.3747	359	1.38226e-61	7.78629e-58	9.16034e-60
Higher in gld-1 RNAi	TFBS_Encode	C27D6.4 L2 (OP425 190)	2085	88.8038	457	2.50118e-61	1.40892e-57	1.61945e-59
Higher in gld-1 RNAi	TFBS_Encode	F08F3.9 yAd (YL485 15)	725	30.879	234	3.18897e-61	1.79635e-57	2.0413e-59
Higher in gld-1 RNAi	TFBS_Encode	NHR-47 L1 (OP481 17)	1784	75.9837	410	2.36215e-60	1.3306e-56	1.48939e-58
Higher in gld-1 RNAi	TFBS_Encode	LIN-35 L1 (YL398 309)	2670	113.72	538	2.37964e-60	1.34045e-56	1.48939e-58
Higher in gld-1 RNAi	TFBS_Encode	LIN-13 Em (OP51 131)	832	35.4364	252	7.20438e-60	4.05822e-56	4.45959e-58
Higher in gld-1 RNAi	TFBS_Encode	F16B12.6 L1 (OP114 118)	1323	56.3489	336	1.53653e-59	8.65529e-56	9.30676e-58
Higher in gld-1 RNAi	TFBS_Encode	NHR-25 L2 (OP33 358)	1410	60.0544	349	5.36409e-59	3.02159e-55	3.18062e-57
Higher in gld-1 RNAi	TFBS_Encode	LIN-13 L1 (OP49 31)	1054	44.8917	289	1.96401e-58	1.10633e-54	1.15243e-56
Higher in gld-1 RNAi	TFBS_Encode	BLMP-1 L1 (OP109 372)	2617	111.463	526	2.12592e-58	1.19753e-54	1.23457e-56
Higher in gld-1 RNAi	TFBS_Encode	F49E8.2 yAd (OP383 393)	691	29.4309	223	2.72478e-58	1.53487e-54	1.56619e-56
Higher in gld-1 RNAi	TFBS_Encode	UNC-130 L4 (AGK541 277)	832	35.4364	249	5.09779e-58	2.87159e-54	2.90059e-56
Higher in gld-1 RNAi	TFBS_Encode	NHR-20 L1 (OP515 179)	2226	94.8093	470	5.30599e-58	2.98886e-54	2.98886e-56
Higher in gld-1 RNAi	TFBS_Encode	SKN-1 L1 (OP178 139)	1588	67.6357	375	5.59527e-58	3.15181e-54	3.12061e-56
Higher in gld-1 RNAi	TFBS_Encode	NHR-71 L1 (OP480 416)	2406	102.476	495	9.45204e-58	5.32433e-54	5.16925e-56
Higher in gld-1 RNAi	TFBS_Encode	C01B12.2 L2 (OP343 8)	1750	74.5356	399	1.38671e-57	7.81136e-54	7.43939e-56
Higher in gld-1 RNAi	TFBS_Encode	SMA-3 L2 (CS152 447)	1491	63.5043	358	4.59158e-57	2.58644e-53	2.44004e-55
Higher in gld-1 RNAi	TFBS_Encode	NHR-11 L4 (OP305 42)	932	39.6955	265	7.4639e-57	4.20442e-53	3.85726e-55
Higher in gld-1 RNAi	TFBS_Encode	F45C12.2 L1 (OP212 194)	1030	43.8695	282	8.15605e-57	4.5943e-53	4.17664e-55
Higher in gld-1 RNAi	TFBS_Encode	LIN-13 L4 (OP49 107)	851	36.2456	250	1.56409e-56	8.81053e-53	7.93742e-55
Higher in gld-1 RNAi	TFBS_Encode	XND-1 yAd (QP0661 185)	857	36.5011	251	1.75233e-56	9.8709e-53	8.81331e-55
Higher in gld-1 RNAi	TFBS_Encode	LSY-2 L2 (OP240 200)	1084	46.1695	289	1.35842e-55	7.65196e-52	6.77165e-54
Higher in gld-1 RNAi	TFBS_Encode	LIN-11 L2 (OP62 425)	823	35.053	243	2.27843e-55	1.28344e-51	1.12582e-53
Higher in gld-1 RNAi	TFBS_Encode	NHR-77 L1 (OP353 390)	920	39.1844	260	3.52828e-55	1.98748e-51	1.72824e-53
Higher in gld-1 RNAi	TFBS_Encode	NHR-21 L2 (OP361 387)	1161	49.449	300	1.38763e-54	7.81653e-51	6.73838e-53
Higher in gld-1 RNAi	TFBS_Encode	UNC-86 L1 (OP476 62)	1137	48.4268	296	1.41707e-54	7.98234e-51	6.82251e-53
Higher in gld-1 RNAi	TFBS_Encode	F45C12.2 L1 (OP212 349)	1049	44.6788	280	6.53453e-54	3.6809e-50	3.06742e-52
Higher in gld-1 RNAi	TFBS_Encode	EFL-1 L1 (YL418 73)	1163	49.5342	299	6.98843e-54	3.93658e-50	3.25338e-52
Higher in gld-1 RNAi	TFBS_Encode	ATTF-5 yAd (OP724 296)	1357	57.797	329	3.52076e-53	1.98324e-49	1.62561e-51
Higher in gld-1 RNAi	TFBS_Encode	ZTF-18 yAd (OP496 454)	840	35.7771	242	5.91983e-53	3.33464e-49	2.68923e-51
Higher in gld-1 RNAi	TFBS_Encode	HIF-1 L4 (OR3349 157)	1239	52.7712	308	4.02211e-52	2.26565e-48	1.78398e-50
Higher in gld-1 RNAi	TFBS_Encode	NHR-237 Em (OP228 168)	826	35.1808	238	4.4837e-52	2.52567e-48	1.97318e-50
Higher in gld-1 RNAi	TFBS_Encode	SNPC-4 L3 (OP179 140)	1179	50.2157	298	5.4112e-52	3.04813e-48	2.34472e-50
Higher in gld-1 RNAi	TFBS_Encode	UNC-130 L1 (OP77 94)	1149	48.9379	293	5.97359e-52	3.36492e-48	2.56864e-50
Higher in gld-1 RNAi	TFBS_Encode	K12H6.12 yAd (OP214 213)	750	31.9438	224	6.32353e-52	3.56204e-48	2.69852e-50
Higher in gld-1 RNAi	TFBS_Encode	SEM-4 L2 (OP57 456)	874	37.2252	246	8.85591e-52	4.98854e-48	3.75078e-50
Higher in gld-1 RNAi	TFBS_Encode	R02D3.7 L3 (OP218 201)	779	33.179	229	9.38074e-52	5.28417e-48	3.94341e-50
Higher in gld-1 RNAi	TFBS_Encode	UNC-120 EM (OP659 165)	816	34.7549	235	2.30252e-51	1.29701e-47	9.60749e-50
Higher in gld-1 RNAi	TFBS_Encode	SNPC-4 yAd (YL487 394)	1055	44.9343	276	3.29046e-51	1.85352e-47	1.36288e-49
Higher in gld-1 RNAi	TFBS_Encode	F23B12.7 yAd (OP429 274)	810	34.4993	233	8.03394e-51	4.52552e-47	3.26026e-49
Higher in gld-1 RNAi	TFBS_Encode	NHR-25 L4 (OP33 263)	554	23.5958	185	8.04503e-51	4.53177e-47	3.26026e-49
Higher in gld-1 RNAi	TFBS_Encode	TBX-2 LE (OP159 384)	1050	44.7214	274	1.36778e-50	7.70468e-47	5.50334e-49
Higher in gld-1 RNAi	TFBS_Encode	FOS-1 L1 (OP304 85)	813	34.6271	233	1.64902e-50	9.28892e-47	6.58789e-49
Higher in gld-1 RNAi	TFBS_Encode	HLH-11 L4 (OP396 205)	2247	95.7037	455	2.06532e-50	1.16339e-46	8.13563e-49
Higher in gld-1 RNAi	TFBS_Encode	NHR-90 L1 (OP483 357)	1522	64.8247	348	5.62685e-50	3.1696e-46	2.17096e-48
Higher in gld-1 RNAi	TFBS_Encode	PHA-4 L3 (OP37 352)	2692	114.657	515	6.7248e-50	3.78808e-46	2.57693e-48
Higher in gld-1 RNAi	TFBS_Encode	EGL-5 L3 (OP54 66)	887	37.7789	244	2.30771e-49	1.29993e-45	8.78332e-48
Higher in gld-1 RNAi	TFBS_Encode	IRX-1 L1 (OP536 248)	1034	44.0399	269	2.33215e-49	1.3137e-45	8.8168e-48
Higher in gld-1 RNAi	TFBS_Encode	HLH-30 L4 (OP433 377)	2188	93.1908	444	2.58999e-49	1.45894e-45	9.72627e-48
Higher in gld-1 RNAi	TFBS_Encode	DSC-1 L1 (OP522 301)	1643	69.9783	363	1.76769e-48	9.95742e-45	6.59432e-47
Higher in gld-1 RNAi	TFBS_Encode	AMA-1 L3 (N2 337)	693	29.5161	207	5.76901e-48	3.24968e-44	2.11018e-46
Higher in gld-1 RNAi	TFBS_Encode	LIN-40 yAd (OP485 134)	1002	42.677	261	5.84187e-48	3.29072e-44	2.12305e-46
Higher in gld-1 RNAi	TFBS_Encode	MAB-5 L2 (OP27 138)	777	33.0938	222	7.52602e-48	4.23941e-44	2.71757e-46
Higher in gld-1 RNAi	TFBS_Encode	CEH-18 LE (OP533 440)	761	32.4123	219	9.08986e-48	5.12032e-44	3.26135e-46
Higher in gld-1 RNAi	TFBS_Encode	SNPC-4 L1 (OP179 153)	1011	43.0603	262	1.07528e-47	6.05704e-44	3.83357e-46
Higher in gld-1 RNAi	TFBS_Encode	NHR-85 L1 (OP539 83)	798	33.9882	225	1.96702e-47	1.10802e-43	6.92751e-46
Higher in gld-1 RNAi	TFBS_Encode	SNPC-4 L2 (OP179 469)	757	32.242	217	5.06637e-47	2.85389e-43	1.75085e-45
Higher in gld-1 RNAi	TFBS_Encode	SNPC-4 YA (OP179 24)	622	26.4921	192	7.37067e-47	4.1519e-43	2.5163e-45
Higher in gld-1 RNAi	TFBS_Encode	UNC-55 LE (NC1639 314)	715	30.4531	209	9.19745e-47	5.18092e-43	3.12104e-45
Higher in gld-1 RNAi	TFBS_Encode	AMA-1 L4 (N2 443)	678	28.8772	202	1.30118e-46	7.32957e-43	4.38896e-45
Higher in gld-1 RNAi	TFBS_Encode	CEH-27 yAd (OP139 175)	801	34.116	224	1.45198e-46	8.179e-43	4.86845e-45
Higher in gld-1 RNAi	TFBS_Encode	ELT-3 L1 (OP75 155)	1649	70.2338	359	2.5213e-46	1.42025e-42	8.40384e-45
Higher in gld-1 RNAi	TFBS_Encode	CEH-31 LE (OP370 172)	1235	52.6008	295	5.10706e-46	2.87681e-42	1.69224e-44
Higher in gld-1 RNAi	TFBS_Encode	SNPC-4 yAd (YL551 197)	890	37.9067	238	8.73634e-46	4.92118e-42	2.87788e-44
Higher in gld-1 RNAi	TFBS_Encode	CEH-38 L3 (OP241 297)	1182	50.3435	286	9.77146e-46	5.50426e-42	3.20015e-44
Higher in gld-1 RNAi	TFBS_Encode	F13C5.2 EE (OP605 385)	850	36.203	230	3.65516e-45	2.05895e-41	1.17654e-43
Higher in gld-1 RNAi	TFBS_Encode	CEH-34 LE (OP524 90)	743	31.6457	211	5.28999e-45	2.97985e-41	1.68353e-43
Higher in gld-1 RNAi	TFBS_Encode	NHR-6 L4 (OP90 347)	1175	50.0453	283	8.02221e-45	4.51891e-41	2.53871e-43
Higher in gld-1 RNAi	TFBS_Encode	EGL-27 L2 (OP177 303)	651	27.7272	194	8.73142e-45	4.91841e-41	2.74771e-43
Higher in gld-1 RNAi	TFBS_Encode	DVE-1 L4 (OP398 267)	2454	104.52	469	1.08551e-44	6.11467e-41	3.39704e-43
Higher in gld-1 RNAi	TFBS_Encode	JUN-1 L1 (OP234 412)	914	38.9289	239	3.76991e-44	2.12359e-40	1.17325e-42
Higher in gld-1 RNAi	TFBS_Encode	ATHP-1 yAd (OP685 80)	612	26.0662	185	1.05751e-43	5.95697e-40	3.25518e-42
Higher in gld-1 RNAi	TFBS_Encode	ZTF-11 L1 (OP511 7)	815	34.7123	221	1.52311e-43	8.5797e-40	4.66288e-42
Higher in gld-1 RNAi	TFBS_Encode	CES-1 LE (OP174 419)	1646	70.1061	352	1.65001e-43	9.29451e-40	5.02406e-42
Higher in gld-1 RNAi	TFBS_Encode	NHR-43 L3 (OP477 370)	1092	46.5102	267	1.68031e-43	9.46521e-40	5.08882e-42
Higher in gld-1 RNAi	TFBS_Encode	ELT-3 L1 (OP75 115)	1003	42.7195	252	3.1216e-43	1.7584e-39	9.40319e-42
Higher in gld-1 RNAi	TFBS_Encode	UNC-42 LE (OP173 111)	1331	56.6897	304	3.163e-43	1.78172e-39	9.47721e-42
Higher in gld-1 RNAi	TFBS_Encode	LSY-2 L4 (OP240 401)	563	23.9792	175	3.33183e-43	1.87682e-39	9.93026e-42
Higher in gld-1 RNAi	TFBS_Encode	ZTF-4 L2 (OP322 209)	622	26.4921	186	3.45877e-43	1.94832e-39	1.02543e-41
Higher in gld-1 RNAi	TFBS_Encode	ZK185.1 yAd (OP474 451)	695	29.6013	199	4.9545e-43	2.79087e-39	1.45358e-41
Higher in gld-1 RNAi	TFBS_Encode	ZAG-1 L2 (OP83 3)	550	23.4255	172	7.17231e-43	4.04016e-39	2.08256e-41
Higher in gld-1 RNAi	TFBS_Encode	LSY-12 L3 (OP568 231)	673	28.6643	194	2.00137e-42	1.12737e-38	5.78139e-41
Higher in gld-1 RNAi	TFBS_Encode	SNPC-4 YA (OP179 246)	674	28.7069	194	2.54381e-42	1.43293e-38	7.31085e-41
Higher in gld-1 RNAi	TFBS_Encode	AMA-1 L2 (N2 319)	557	23.7236	172	4.818e-42	2.71398e-38	1.3707e-40
Higher in gld-1 RNAi	TFBS_Encode	LIN-35 YA (YL402 104)	279	11.8831	114	1.67939e-41	9.46002e-38	4.68318e-40
Higher in gld-1 RNAi	TFBS_Encode	HLH-1 Em (OP64 18)	1007	42.8899	249	2.0756e-41	1.16919e-37	5.75953e-40
Higher in gld-1 RNAi	TFBS_Encode	MDL-1 L2 (OP355 147)	631	26.8754	184	5.03716e-41	2.83743e-37	1.3909e-39
Higher in gld-1 RNAi	TFBS_Encode	LET-607 yAd (YL529 255)	838	35.6919	220	6.65947e-41	3.75128e-37	1.82101e-39
Higher in gld-1 RNAi	TFBS_Encode	ZTF-4 L1 (OP322 86)	651	27.7272	187	1.14458e-40	6.44743e-37	3.08489e-39
Higher in gld-1 RNAi	TFBS_Encode	MDL-1 L4 (OP355 93)	1285	54.7304	291	1.51027e-40	8.50736e-37	4.05113e-39
Higher in gld-1 RNAi	TFBS_Encode	FKH-10 L4 (OP337 212)	682	29.0476	192	2.31535e-40	1.30424e-36	6.18122e-39
Higher in gld-1 RNAi	TFBS_Encode	C04F5.9 L1 (OP525 272)	672	28.6217	190	3.09586e-40	1.7439e-36	8.22595e-39
Higher in gld-1 RNAi	TFBS_Encode	FKH-10 L1 (OP337 415)	695	29.6013	194	3.41309e-40	1.92259e-36	9.02625e-39
Higher in gld-1 RNAi	TFBS_Encode	LIN-39 L1 (OP18 407)	730	31.092	200	4.06038e-40	2.28721e-36	1.05889e-38
Higher in gld-1 RNAi	TFBS_Encode	ALY-2 L1 (OP217 81)	619	26.3643	180	5.83286e-40	3.28565e-36	1.51412e-38
Higher in gld-1 RNAi	TFBS_Encode	HLH-30 LE (OP433 275)	636	27.0884	183	6.42839e-40	3.62111e-36	1.66106e-38
Higher in gld-1 RNAi	TFBS_Encode	SMA-9 L2 (LW1254 101)	2034	86.6317	398	1.01171e-39	5.69897e-36	2.60227e-38
Higher in gld-1 RNAi	TFBS_Encode	TBX-2 L3 (OP159 166)	507	21.594	158	3.12647e-39	1.76114e-35	7.8975e-38
Higher in gld-1 RNAi	TFBS_Encode	BLMP-1 L2 (OP109 285)	900	38.3326	226	1.12227e-38	6.32176e-35	2.80967e-37
Higher in gld-1 RNAi	TFBS_Encode	FKH-8 L1 (OP652 298)	1591	67.7635	332	1.48986e-38	8.3924e-35	3.71345e-37
Higher in gld-1 RNAi	TFBS_Encode	SNPC-4 YA (YL457 382)	461	19.6348	148	1.68419e-38	9.48705e-35	4.17932e-37
Higher in gld-1 RNAi	TFBS_Encode	EGL-13 L1 (GOU883 119)	827	35.2234	213	3.14084e-38	1.76924e-34	7.72593e-37
Higher in gld-1 RNAi	TFBS_Encode	SPTF-1 EM (OP707 241)	770	32.7957	203	4.95559e-38	2.79149e-34	1.21369e-36
Higher in gld-1 RNAi	TFBS_Encode	MLS-2 EM (OP645 92)	518	22.0625	158	5.97418e-38	3.36526e-34	1.45054e-36
Higher in gld-1 RNAi	TFBS_Encode	RNT-1 LE (OP462 356)	622	26.4921	177	6.36948e-38	3.58793e-34	1.53988e-36
Higher in gld-1 RNAi	TFBS_Encode	SKN-1 L3 (OP342 310)	783	33.3494	204	2.10454e-37	1.18549e-33	5.04463e-36
Higher in gld-1 RNAi	TFBS_Encode	F37D6.2 L4 (OP510 67)	561	23.894	165	2.27441e-37	1.28117e-33	5.42871e-36
Higher in gld-1 RNAi	TFBS_Encode	NHR-6 L2 (OP90 278)	603	25.6828	172	5.14492e-37	2.89813e-33	1.21261e-35
Higher in gld-1 RNAi	TFBS_Encode	LIN-35 YA (YL468 325)	306	13.0331	114	7.20554e-37	4.05888e-33	1.68418e-35
Higher in gld-1 RNAi	TFBS_Encode	UNC-130 yAd (AGK541 69)	539	22.957	160	8.35225e-37	4.70482e-33	1.93614e-35
Higher in gld-1 RNAi	TFBS_Encode	MXL-3 L4 (OP745 230)	1132	48.2139	259	8.88359e-37	5.00412e-33	2.05087e-35
Higher in gld-1 RNAi	TFBS_Encode	CEH-39 LE (OP169 32)	657	27.9828	181	1.08149e-36	6.09203e-33	2.48654e-35
Higher in gld-1 RNAi	TFBS_Encode	PHA-4 Em (OP37 467)	922	39.2696	225	2.012e-36	1.13336e-32	4.60716e-35
Higher in gld-1 RNAi	TFBS_Encode	LIR-3 L1 (OP312 295)	805	34.2864	205	4.99933e-36	2.81612e-32	1.14013e-34
Higher in gld-1 RNAi	TFBS_Encode	PAX-3 L1 (OP190 292)	757	32.242	195	5.02273e-35	2.8293e-31	1.12274e-33
Higher in gld-1 RNAi	TFBS_Encode	VAB-15 L1 (XIL99 36)	439	18.6978	136	1.29683e-33	7.30502e-30	2.82047e-32
Higher in gld-1 RNAi	TFBS_Encode	C06A8.2 yAd (YL482 203)	498	21.2107	147	1.36419e-33	7.68449e-30	2.95557e-32
Higher in gld-1 RNAi	TFBS_Encode	DUXL-1 L4 (OP470 338)	650	27.6847	174	1.43345e-33	8.07461e-30	3.09372e-32
Higher in gld-1 RNAi	TFBS_Encode	MADF-10 yAd (OP508 286)	594	25.2995	164	1.94042e-33	1.09304e-29	4.1719e-32
Higher in gld-1 RNAi	TFBS_Encode	REF-2 LE (OP520 302)	640	27.2587	172	2.00245e-33	1.12798e-29	4.28889e-32
Higher in gld-1 RNAi	TFBS_Encode	FOS-1 L2 (OP304 188)	2632	112.102	460	2.42175e-33	1.36417e-29	5.14781e-32
Higher in gld-1 RNAi	TFBS_Encode	ZK546.5 L2 (OP231 434)	283	12.0535	104	3.57354e-33	2.01297e-29	7.53922e-32
Higher in gld-1 RNAi	TFBS_Encode	CEH-14 LE (OP315 141)	604	25.7254	165	5.00132e-33	2.81724e-29	1.0473e-31
Higher in gld-1 RNAi	TFBS_Encode	CEH-48 LE (OP631 19)	676	28.792	177	8.2705e-33	4.65877e-29	1.7191e-31
Higher in gld-1 RNAi	TFBS_Encode	DVE-1 LE (OP398 307)	427	18.1867	132	1.4803e-32	8.33853e-29	3.04731e-31
Higher in gld-1 RNAi	TFBS_Encode	DAF-16 L4 (ZM7247 56)	673	28.6643	176	1.48227e-32	8.34963e-29	3.04731e-31
Higher in gld-1 RNAi	TFBS_Encode	CEH-16 L2 (OP82 160)	412	17.5478	129	1.79733e-32	1.01244e-28	3.66824e-31
Higher in gld-1 RNAi	TFBS_Encode	HMG-4 EE (OP660 398)	555	23.6384	155	2.80259e-32	1.5787e-28	5.67877e-31
Higher in gld-1 RNAi	TFBS_Encode	JUN-1 L3 (OP234 365)	959	40.8455	222	2.8352e-32	1.59707e-28	5.72425e-31
Higher in gld-1 RNAi	TFBS_Encode	COG-1 ME (OP541 408)	708	30.155	181	4.2924e-32	2.41791e-28	8.57414e-31
Higher in gld-1 RNAi	TFBS_Encode	F49E8.2 L4 (OP383 291)	491	20.9126	143	5.22377e-32	2.94255e-28	1.03977e-30
Higher in gld-1 RNAi	TFBS_Encode	SPR-1 L4 (OP521 396)	532	22.6588	150	8.90585e-32	5.01667e-28	1.76023e-30
Higher in gld-1 RNAi	TFBS_Encode	HIM-1 L4-YA (YL576 112)	549	23.3829	153	9.22167e-32	5.19457e-28	1.81628e-30
Higher in gld-1 RNAi	TFBS_Encode	NHR-102 L4 (OP463 171)	876	37.3104	207	2.03926e-31	1.14871e-27	3.97351e-30
Higher in gld-1 RNAi	TFBS_Encode	LIN-35 L1 (YL474 77)	400	17.0367	125	2.04566e-31	1.15232e-27	3.97351e-30
Higher in gld-1 RNAi	TFBS_Encode	ZIP-4 L1 (OP590 49)	570	24.2773	156	2.23579e-31	1.25942e-27	4.32791e-30
Higher in gld-1 RNAi	TFBS_Encode	NHR-237 L1 (OP228 225)	454	19.3367	135	2.60123e-31	1.46527e-27	5.00092e-30
Higher in gld-1 RNAi	TFBS_Encode	ELT-2 L3 (OP56 196)	3059	130.288	508	2.73039e-31	1.53803e-27	5.2314e-30
Higher in gld-1 RNAi	TFBS_Encode	DAF-16 L4 (XE1464 176)	2797	119.129	474	4.50048e-31	2.53512e-27	8.53575e-30
Higher in gld-1 RNAi	TFBS_Encode	NHR-28 L4 (OP317 20)	2895	123.303	486	6.35965e-31	3.58239e-27	1.20214e-29
Higher in gld-1 RNAi	TFBS_Encode	AMA-1 L1 (N2 317)	412	17.5478	126	1.25471e-30	7.06776e-27	2.3638e-29
Higher in gld-1 RNAi	TFBS_Encode	ELT-1 L3 (OP354 290)	479	20.4015	138	2.1648e-30	1.21943e-26	4.03785e-29
Higher in gld-1 RNAi	TFBS_Encode	UNC-62 Em (OP600 256)	599	25.5125	159	2.70994e-30	1.52651e-26	5.03799e-29
Higher in gld-1 RNAi	TFBS_Encode	NHR-77 L4 (OP353 10)	1346	57.3285	275	4.29277e-30	2.41812e-26	7.94068e-29
Higher in gld-1 RNAi	TFBS_Encode	MEF-2 L1 (OP301 250)	304	12.9479	104	4.2995e-30	2.42191e-26	7.94068e-29
Higher in gld-1 RNAi	TFBS_Encode	SOX-4 L1 (OP517 405)	616	26.2365	161	8.02889e-30	4.52267e-26	1.47318e-28
Higher in gld-1 RNAi	TFBS_Encode	PAX-1 LE (OP117 293)	315	13.4164	105	2.8402e-29	1.59988e-25	5.17762e-28
Higher in gld-1 RNAi	TFBS_Encode	SUP-37 L1 (OP611 12)	366	15.5886	115	2.92696e-29	1.64875e-25	5.31856e-28
Higher in gld-1 RNAi	TFBS_Encode	CEH-2 LE (OP323 330)	595	25.3421	155	1.40925e-28	7.9383e-25	2.52812e-27
Higher in gld-1 RNAi	TFBS_Encode	DRAP-1 EM (OP700 60)	448	19.0811	129	1.80384e-28	1.0161e-24	3.22572e-27
Higher in gld-1 RNAi	TFBS_Encode	CND-1 EM (OP349 35)	528	22.4885	143	2.44604e-28	1.37785e-24	4.36029e-27
Higher in gld-1 RNAi	TFBS_Encode	M03D4.4 EM (OP696 238)	423	18.0163	124	3.18086e-28	1.79178e-24	5.63453e-27
Higher in gld-1 RNAi	TFBS_Encode	NHR-48 L4 (OP518 26)	881	37.5234	200	6.32199e-28	3.56117e-24	1.11287e-26
Higher in gld-1 RNAi	TFBS_Encode	HIM-1 yAd (YL577 136)	556	23.681	147	6.84822e-28	3.8576e-24	1.20175e-26
Higher in gld-1 RNAi	TFBS_Encode	ELT-3 L1 (OP75 253)	367	15.6312	112	2.65424e-27	1.49513e-23	4.61461e-26
Higher in gld-1 RNAi	TFBS_Encode	EGL-27 L3 (OP177 343)	266	11.3294	92	3.12631e-27	1.76105e-23	5.41862e-26
Higher in gld-1 RNAi	TFBS_Encode	CEH-38 L4 (OP241 402)	379	16.1423	114	3.79423e-27	2.13729e-23	6.5561e-26
Higher in gld-1 RNAi	TFBS_Encode	LET-607 yAd (YL651 43)	456	19.4218	128	4.24453e-27	2.39094e-23	7.31175e-26
Higher in gld-1 RNAi	TFBS_Encode	GEI-17 yAd (OP572 189)	307	13.0757	100	4.7438e-27	2.67218e-23	8.12213e-26
Higher in gld-1 RNAi	TFBS_Encode	Y55F3AM.14 L2 (OP608 158)	392	16.696	116	6.73375e-27	3.79312e-23	1.14943e-25
Higher in gld-1 RNAi	TFBS_Encode	ZTF-26 yAd (OP565 268)	493	20.9977	134	8.445e-27	4.75707e-23	1.43285e-25
Higher in gld-1 RNAi	TFBS_Encode	T20F7.1 L4 (OP754 355)	1026	43.6992	219	1.29985e-26	7.32208e-23	2.19882e-25
Higher in gld-1 RNAi	TFBS_Encode	ZTF-7 L4 (OP332 312)	551	23.4681	143	2.82651e-26	1.59217e-22	4.75275e-25
Higher in gld-1 RNAi	TFBS_Encode	PHA-4 L4 (OP37 333)	655	27.8976	160	4.09993e-26	2.30949e-22	6.85309e-25
Higher in gld-1 RNAi	TFBS_Encode	SYD-9 LE (OP488 178)	270	11.4998	91	5.26868e-26	2.96785e-22	8.78061e-25
Higher in gld-1 RNAi	TFBS_Encode	F45C12.2 L3 (OP212 39)	322	13.7146	101	7.87832e-26	4.43786e-22	1.30525e-24
Higher in gld-1 RNAi	TFBS_Encode	NHR-11 L1 (OP305 435)	487	20.7422	131	9.20053e-26	5.18266e-22	1.5154e-24
Higher in gld-1 RNAi	TFBS_Encode	CEH-8 L1 (OP760 281)	609	25.9384	151	1.99927e-25	1.12619e-21	3.25489e-24
Higher in gld-1 RNAi	TFBS_Encode	ZFP-2 L4 (OP534 126)	241	10.2646	84	2.72977e-25	1.53768e-21	4.43135e-24
Higher in gld-1 RNAi	TFBS_Encode	AHA-1 L1 (OP124 247)	267	11.372	89	4.42149e-25	2.49062e-21	7.11607e-24
Higher in gld-1 RNAi	TFBS_Encode	ZK546.5 L4 (OP231 276)	161	6.85728	66	6.21437e-25	3.50055e-21	9.94476e-24
Higher in gld-1 RNAi	TFBS_Encode	JUN-1 L4 (OP234 463)	321	13.672	99	1.01934e-24	5.74194e-21	1.61745e-23
Higher in gld-1 RNAi	TFBS_Encode	ZTF-11 Em (OP236 459)	231	9.8387	81	1.17813e-24	6.63639e-21	1.85893e-23
Higher in gld-1 RNAi	TFBS_Encode	C08G9.2 LE (OP513 156)	517	22.0199	134	1.20797e-24	6.80448e-21	1.90069e-23
Higher in gld-1 RNAi	TFBS_Encode	SDC-2 LE (OP92 41)	399	16.9941	113	1.87568e-24	1.05657e-20	2.9187e-23
Higher in gld-1 RNAi	TFBS_Encode	REPO-1 yAd (OP688 58)	406	17.2923	114	2.61128e-24	1.47093e-20	4.05216e-23
Higher in gld-1 RNAi	TFBS_Encode	FKH-10 L3 (OP337 33)	516	21.9774	133	3.16744e-24	1.78422e-20	4.90171e-23
Higher in gld-1 RNAi	TFBS_Encode	CHD-7 yAd (OP609 105)	407	17.3349	114	3.27874e-24	1.84691e-20	5.06003e-23
Higher in gld-1 RNAi	TFBS_Encode	NHR-11 L3 (OP305 9)	326	13.8849	99	3.8233e-24	2.15366e-20	5.88433e-23
Higher in gld-1 RNAi	TFBS_Encode	MDL-1 L4 (OP355 48)	295	12.5646	93	4.20919e-24	2.37103e-20	6.44303e-23
Higher in gld-1 RNAi	TFBS_Encode	UNC-62 L3 (OP600 154)	240	10.222	82	4.5575e-24	2.56724e-20	6.95728e-23
Higher in gld-1 RNAi	TFBS_Encode	F45C12.2 L2 (OP212 199)	255	10.8609	85	4.89129e-24	2.75526e-20	7.44666e-23
Higher in gld-1 RNAi	TFBS_Encode	R02D3.7 L2 (OP218 127)	365	15.546	106	5.42419e-24	3.05545e-20	8.23571e-23
Higher in gld-1 RNAi	TFBS_Encode	NHR-80 yAd (OP460 442)	2270	96.6833	381	1.23966e-23	6.98303e-20	1.87213e-22
Higher in gld-1 RNAi	TFBS_Encode	ATF-7 yAd (OP638 163)	597	25.4273	145	1.64282e-23	9.25402e-20	2.46118e-22
Higher in gld-1 RNAi	TFBS_Encode	SOMI-1 yAd (OP752 99)	371	15.8015	105	8.2203e-23	4.63049e-19	1.21535e-21
Higher in gld-1 RNAi	TFBS_Encode	ETS-4 LE (OP509 68)	522	22.2329	131	9.7528e-23	5.49375e-19	1.4344e-21
Higher in gld-1 RNAi	TFBS_Encode	MDL-1 L2 (OP355 429)	282	12.0109	88	1.46341e-22	8.24338e-19	2.14114e-21
Higher in gld-1 RNAi	TFBS_Encode	MDL-1 L3 (OP355 239)	267	11.372	85	1.66391e-22	9.37281e-19	2.42819e-21
Higher in gld-1 RNAi	TFBS_Encode	DIE-1 yAd (RW10316 363)	253	10.7757	82	2.391e-22	1.34685e-18	3.46234e-21
Higher in gld-1 RNAi	TFBS_Encode	NHR-77 L3 (OP353 411)	243	10.3498	80	2.43253e-22	1.37024e-18	3.51344e-21
Higher in gld-1 RNAi	TFBS_Encode	SPR-3 L4 (OP703 422)	274	11.6701	86	2.79593e-22	1.57495e-18	4.028e-21
Higher in gld-1 RNAi	TFBS_Encode	F10B5.3 L4 (OP529 360)	261	11.1165	83	5.51359e-22	3.1058e-18	7.90281e-21
Higher in gld-1 RNAi	TFBS_Encode	MADF-2 LE (OP587 109)	287	12.2238	88	5.62849e-22	3.17053e-18	8.00695e-21
Higher in gld-1 RNAi	TFBS_Encode	ZK546.5 L3 (OP231 78)	134	5.7073	56	5.62889e-22	3.17075e-18	8.00695e-21
Higher in gld-1 RNAi	TFBS_Encode	UNC-86 LE (OP476 116)	374	15.9293	104	5.78883e-22	3.26085e-18	8.21372e-21
Higher in gld-1 RNAi	TFBS_Encode	F13H6.1 LE (OP471 421)	353	15.0349	100	7.72155e-22	4.34955e-18	1.09285e-20
Higher in gld-1 RNAi	TFBS_Encode	WAGO-9 yAd (YL557 4)	355	15.1201	100	1.2245e-21	6.89759e-18	1.7244e-20
Higher in gld-1 RNAi	TFBS_Encode	ELT-2 LE (OP56 167)	1483	63.1636	270	1.42954e-21	8.05259e-18	2.00813e-20
Higher in gld-1 RNAi	TFBS_Encode	NHR-90 yAd (OP484 6)	260	11.0739	82	1.75769e-21	9.90106e-18	2.46295e-20
Higher in gld-1 RNAi	TFBS_Encode	AHA-1 L4 (OP124 182)	168	7.15542	63	2.09616e-21	1.18077e-17	2.9227e-20
Higher in gld-1 RNAi	TFBS_Encode	PHA-4 YA (OP37 449)	363	15.4608	101	2.12415e-21	1.19653e-17	2.9544e-20
Higher in gld-1 RNAi	TFBS_Encode	NHR-237 L2 (OP228 151)	169	7.19801	63	3.03659e-21	1.71051e-17	4.20273e-20
Higher in gld-1 RNAi	TFBS_Encode	NHR-10 L2 (OP239 27)	227	9.66833	75	3.59649e-21	2.0259e-17	4.94122e-20
Higher in gld-1 RNAi	TFBS_Encode	NHR-77 L2 (OP353 61)	203	8.64613	70	4.29377e-21	2.41868e-17	5.88486e-20
Higher in gld-1 RNAi	TFBS_Encode	NHR-2 LE (OP99 227)	442	18.8256	114	5.33025e-21	3.00253e-17	7.27005e-20
Higher in gld-1 RNAi	TFBS_Encode	UNC-62 L2 (OP600 21)	127	5.40916	53	7.00536e-21	3.94612e-17	9.50873e-20
Higher in gld-1 RNAi	TFBS_Encode	FKH-4 L1 (OP100 173)	468	19.933	118	8.33355e-21	4.69429e-17	1.12843e-19
Higher in gld-1 RNAi	TFBS_Encode	PAT-9 LE (RW12085 414)	216	9.19982	72	1.17808e-20	6.63612e-17	1.59139e-19
Higher in gld-1 RNAi	TFBS_Encode	CEH-26 LE (OP500 121)	226	9.62574	74	1.18987e-20	6.70255e-17	1.60348e-19
Higher in gld-1 RNAi	TFBS_Encode	ELT-3 L1 (OP75 214)	355	15.1201	98	1.51957e-20	8.55974e-17	2.03803e-19
Higher in gld-1 RNAi	TFBS_Encode	LIN-15B L4 (OP184 226)	238	10.1368	76	2.0591e-20	1.15989e-16	2.74855e-19
Higher in gld-1 RNAi	TFBS_Encode	FAX-1 LE (OP164 52)	335	14.2682	94	2.58095e-20	1.45385e-16	3.42889e-19
Higher in gld-1 RNAi	TFBS_Encode	UNC-62 L4 (OP600 219)	728	31.0068	158	3.56269e-20	2.00686e-16	4.71095e-19
Higher in gld-1 RNAi	TFBS_Encode	HLH-8 LE (OP63 351)	419	17.846	108	5.89533e-20	3.32084e-16	7.72289e-19
Higher in gld-1 RNAi	TFBS_Encode	UNC-3 LE (OP578 269)	253	10.7757	78	7.5052e-20	4.22768e-16	9.76369e-19
Higher in gld-1 RNAi	TFBS_Encode	CEH-43 EM (OP699 98)	269	11.4572	81	7.9451e-20	4.47547e-16	1.03122e-18
Higher in gld-1 RNAi	TFBS_Encode	ZTF-16 LE (OP558 266)	331	14.0979	92	1.29936e-19	7.3193e-16	1.6826e-18
Higher in gld-1 RNAi	TFBS_Encode	ZAG-1 L1 (OP83 420)	200	8.51835	67	1.71452e-19	9.65787e-16	2.20499e-18
Higher in gld-1 RNAi	TFBS_Encode	EGL-27 L1 (OP177 74)	205	8.73131	68	1.74219e-19	9.81376e-16	2.23548e-18
Higher in gld-1 RNAi	TFBS_Encode	K09A11.1 LE (OP372 64)	220	9.37019	70	7.39834e-19	4.16748e-15	9.40742e-18
Higher in gld-1 RNAi	TFBS_Encode	ZTF-4 L3 (OP322 308)	207	8.8165	67	1.40225e-18	7.89885e-15	1.77502e-17
Higher in gld-1 RNAi	TFBS_Encode	ELT-3 L3 (OP75 288)	270	11.4998	79	1.50672e-18	8.48737e-15	1.903e-17
Higher in gld-1 RNAi	TFBS_Encode	F22D6.2 yAd (OP399 132)	251	10.6905	75	2.77396e-18	1.56257e-14	3.48011e-17
Higher in gld-1 RNAi	TFBS_Encode	HAM-2 EM (OP639 91)	424	18.0589	104	1.31858e-17	7.42756e-14	1.62885e-16
Higher in gld-1 RNAi	TFBS_Encode	PQM-1 L3 (OP201 135)	1983	84.4595	322	1.33779e-17	7.53576e-14	1.64896e-16
Higher in gld-1 RNAi	TFBS_Encode	CEH-19 LE (OP739 25)	282	12.0109	79	2.57102e-17	1.44826e-13	3.12798e-16
Higher in gld-1 RNAi	TFBS_Encode	TTX-3 LE (OP68 34)	272	11.585	77	3.27932e-17	1.84724e-13	3.97257e-16
Higher in gld-1 RNAi	TFBS_Encode	CEH-30 LE (OP120 346)	235	10.0091	70	4.12103e-17	2.32138e-13	4.97083e-16
Higher in gld-1 RNAi	TFBS_Encode	CEH-90 L1 (OP210 334)	464	19.7626	109	6.59085e-17	3.71262e-13	7.8992e-16
Higher in gld-1 RNAi	TFBS_Encode	CHE-1 LE (OP677 84)	207	8.8165	64	1.04885e-16	5.90815e-13	1.24207e-15
Higher in gld-1 RNAi	TFBS_Encode	NHR-10 L4 (OP239 354)	266	11.3294	75	1.04958e-16	5.91227e-13	1.24207e-15
Higher in gld-1 RNAi	TFBS_Encode	CEH-16 L3 (OP82 273)	63	2.68328	32	1.19458e-16	6.72906e-13	1.4107e-15
Higher in gld-1 RNAi	TFBS_Encode	B0035.1 yAd (xtl1186 55)	209	8.90168	64	1.79355e-16	1.01031e-12	2.11361e-15
Higher in gld-1 RNAi	TFBS_Encode	ZIM-3 yAd (OP581 410)	164	6.98505	55	2.17375e-16	1.22447e-12	2.55631e-15
Higher in gld-1 RNAi	TFBS_Encode	FKH-6 LE (OP78 195)	259	11.0313	73	2.66403e-16	1.50065e-12	3.11985e-15
Higher in gld-1 RNAi	TFBS_Encode	LIN-32 EM (OP740 371)	243	10.3498	70	2.95733e-16	1.66586e-12	3.45614e-15
Higher in gld-1 RNAi	TFBS_Encode	ZTF-3 yAd (OP614 249)	127	5.40916	47	3.07671e-16	1.73311e-12	3.58822e-15
Higher in gld-1 RNAi	TFBS_Encode	EGL-27 L1 (OP177 367)	152	6.47395	52	5.00075e-16	2.81692e-12	5.80808e-15
Higher in gld-1 RNAi	TFBS_Encode	B0261.1 yAd (OP662 332)	224	9.54056	66	5.58562e-16	3.14638e-12	6.47403e-15
Higher in gld-1 RNAi	TFBS_Encode	PQM-1 LE (OP201 432)	246	10.4776	70	6.01904e-16	3.39052e-12	6.96206e-15
Higher in gld-1 RNAi	TFBS_Encode	MAB-5 Em (OP27 87)	183	7.79429	58	7.05051e-16	3.97155e-12	8.10521e-15
Higher in gld-1 RNAi	TFBS_Encode	HIF-1 L4 (OR3350 229)	194	8.2628	60	8.57707e-16	4.83147e-12	9.7803e-15
Higher in gld-1 RNAi	TFBS_Encode	ETS-4 yAd (RAF1713 16)	284	12.0961	76	1.60381e-15	9.03428e-12	1.80686e-14
Higher in gld-1 RNAi	TFBS_Encode	ELT-3 L1 (OP75 152)	246	10.4776	69	2.15492e-15	1.21386e-11	2.41806e-14
Higher in gld-1 RNAi	TFBS_Encode	PHA-2 LE (OP687 243)	263	11.2016	72	2.28802e-15	1.28884e-11	2.56231e-14
Higher in gld-1 RNAi	TFBS_Encode	DAO-5 L4-yAd (OP252 70)	93	3.96103	38	3.17831e-15	1.79034e-11	3.54523e-14
Higher in gld-1 RNAi	TFBS_Encode	BLMP-1 Em (OP109 242)	238	10.1368	67	4.33982e-15	2.44462e-11	4.82174e-14
Higher in gld-1 RNAi	TFBS_Encode	EFL-3 L1 (OP344 261)	180	7.66652	56	5.32629e-15	3.0003e-11	5.9061e-14
Higher in gld-1 RNAi	TFBS_Encode	ZIP-5 LE (OP544 403)	351	14.9497	86	7.94676e-15	4.47641e-11	8.79451e-14
Higher in gld-1 RNAi	TFBS_Encode	PAG-3 L1 (OP154 252)	275	11.7127	73	8.80936e-15	4.96231e-11	9.73003e-14
Higher in gld-1 RNAi	TFBS_Encode	F52B5.7 yAd (OP606 228)	203	8.64613	60	8.9659e-15	5.05049e-11	9.86424e-14
Higher in gld-1 RNAi	TFBS_Encode	RPC-1 YA (N2 72)	193	8.22021	58	1.05092e-14	5.91986e-11	1.14949e-13
Higher in gld-1 RNAi	TFBS_Encode	CEH-83 EE (OP727 37)	282	12.0109	74	1.13825e-14	6.41178e-11	1.24259e-13
Higher in gld-1 RNAi	TFBS_Encode	ELT-2 L1 (OP56 406)	1958	83.3947	307	1.15965e-14	6.53234e-11	1.26351e-13
Higher in gld-1 RNAi	TFBS_Encode	FOS-1 L3 (OP304 388)	173	7.36838	54	1.32409e-14	7.45858e-11	1.43988e-13
Higher in gld-1 RNAi	TFBS_Encode	B0310.2 EE (OP642 177)	129	5.49434	45	1.63649e-14	9.21833e-11	1.77276e-13
Higher in gld-1 RNAi	TFBS_Encode	NHR-76 L3 (OP203 110)	129	5.49434	45	1.63649e-14	9.21833e-11	1.77276e-13
Higher in gld-1 RNAi	TFBS_Encode	T23F11.4 LE (OP709 342)	159	6.77209	51	1.91435e-14	1.07835e-10	2.06978e-13
Higher in gld-1 RNAi	TFBS_Encode	GMEB-2 LE (OP622 89)	196	8.34799	58	2.2583e-14	1.2721e-10	2.43697e-13
Higher in gld-1 RNAi	TFBS_Encode	BED-3 EM (OP651 257)	170	7.2406	53	2.39524e-14	1.34924e-10	2.57981e-13
Higher in gld-1 RNAi	TFBS_Encode	ZAG-1 L4 (OP83 102)	85	3.6203	35	2.5358e-14	1.42842e-10	2.72598e-13
Higher in gld-1 RNAi	TFBS_Encode	LIN-11 LE (OP62 150)	160	6.81468	51	2.55252e-14	1.43783e-10	2.73873e-13
Higher in gld-1 RNAi	TFBS_Encode	AMA-1 YA (N2 258)	241	10.2646	66	2.97845e-14	1.67776e-10	3.18361e-13
Higher in gld-1 RNAi	TFBS_Encode	AMA-1 YA (YL489 359)	171	7.28319	53	3.15068e-14	1.77478e-10	3.35497e-13
Higher in gld-1 RNAi	TFBS_Encode	ELT-3 Em (OP75 348)	187	7.96466	56	3.41502e-14	1.92368e-10	3.62275e-13
Higher in gld-1 RNAi	TFBS_Encode	CEH-32 L4 (OP516 146)	118	5.02583	42	4.86056e-14	2.73795e-10	5.12725e-13
Higher in gld-1 RNAi	TFBS_Encode	GEI-8 L4 (OP589 183)	184	7.83689	55	6.15324e-14	3.46612e-10	6.46665e-13
Higher in gld-1 RNAi	TFBS_Encode	ZTF-11 L2 (OP236 51)	79	3.36475	33	7.47426e-14	4.21025e-10	7.78235e-13
Higher in gld-1 RNAi	TFBS_Encode	MDL-1 L1 (OP355 423)	71	3.02402	31	8.3375e-14	4.69651e-10	8.66515e-13
Higher in gld-1 RNAi	TFBS_Encode	DAF-16 L4 (ZM8745 234)	328	13.9701	80	8.42311e-14	4.74474e-10	8.73801e-13
Higher in gld-1 RNAi	TFBS_Encode	TBX-7 LE (OP311 453)	322	13.7146	79	8.47086e-14	4.77164e-10	8.77139e-13
Higher in gld-1 RNAi	TFBS_Encode	F10E7.11 yAd (OP658 95)	135	5.74989	45	1.12488e-13	6.33642e-10	1.16265e-12
Higher in gld-1 RNAi	TFBS_Encode	LIN-39 L2 (OP18 23)	72	3.06661	31	1.35144e-13	7.61268e-10	1.38664e-12
Higher in gld-1 RNAi	TFBS_Encode	NHR-12 L1 (OP318 260)	64	2.72587	29	1.36601e-13	7.69472e-10	1.39904e-12
Higher in gld-1 RNAi	TFBS_Encode	SKN-1 L2 (OP178 44)	419	17.846	94	1.63555e-13	9.21306e-10	1.67206e-12
Higher in gld-1 RNAi	TFBS_Encode	SNPC-4 L4 (OP179 350)	108	4.59991	39	1.98905e-13	1.12043e-09	2.01154e-12
Higher in gld-1 RNAi	TFBS_Encode	Y53C12C.1 EM (OP443 289)	164	6.98505	50	3.18354e-13	1.79329e-09	3.2023e-12
Higher in gld-1 RNAi	TFBS_Encode	Y5F2A.4 L4 (OP682 202)	125	5.32397	42	4.88181e-13	2.74992e-09	4.86712e-12
Higher in gld-1 RNAi	TFBS_Encode	NHR-12 L2 (OP318 311)	88	3.74808	34	5.48561e-13	3.09005e-09	5.44982e-12
Higher in gld-1 RNAi	TFBS_Encode	CEH-6 LE (OP748 120)	177	7.53874	52	5.94414e-13	3.34833e-09	5.87427e-12
Higher in gld-1 RNAi	TFBS_Encode	CES-1 L4 (OP174 169)	235	10.0091	62	1.03983e-12	5.85734e-09	1.00815e-11
Higher in gld-1 RNAi	TFBS_Encode	ZTF-22 yAd (OP676 159)	230	9.79611	61	1.20913e-12	6.81101e-09	1.16427e-11
Higher in gld-1 RNAi	TFBS_Encode	C34B4.2 L1 (OP552 170)	139	5.92026	44	1.62493e-12	9.15323e-09	1.55403e-11
Higher in gld-1 RNAi	TFBS_Encode	ZAG-1 L3 (OP83 186)	124	5.28138	41	1.64357e-12	9.25823e-09	1.56919e-11
Higher in gld-1 RNAi	TFBS_Encode	NHR-237 L4 (OP228 79)	78	3.32216	31	1.97654e-12	1.11338e-08	1.88071e-11
Higher in gld-1 RNAi	TFBS_Encode	TBX-8 EE (RW10470 46)	135	5.74989	43	2.20959e-12	1.24466e-08	2.09892e-11
Higher in gld-1 RNAi	TFBS_Encode	ZIP-2 L4 (OP432 218)	323	13.7571	76	2.38471e-12	1.3433e-08	2.26146e-11
Higher in gld-1 RNAi	TFBS_Encode	HND-1 EE (OP573 13)	173	7.36838	50	3.13199e-12	1.76425e-08	2.95519e-11
Higher in gld-1 RNAi	TFBS_Encode	SOX-4 LE (OP517 161)	184	7.83689	52	3.21629e-12	1.81174e-08	3.02966e-11
Higher in gld-1 RNAi	TFBS_Encode	HLH-6 LE (RW10702 300)	196	8.34799	54	3.98518e-12	2.24485e-08	3.73519e-11
Higher in gld-1 RNAi	TFBS_Encode	NHR-12 Em (OP318 240)	85	3.6203	32	5.55806e-12	3.13086e-08	5.11578e-11
Higher in gld-1 RNAi	TFBS_Encode	R02D3.7 L4 (OP218 458)	199	8.47576	54	7.71269e-12	4.34456e-08	7.04143e-11
Higher in gld-1 RNAi	TFBS_Encode	POP-1 EE (OP560 335)	105	4.47214	36	8.99019e-12	5.06418e-08	8.19446e-11
Higher in gld-1 RNAi	TFBS_Encode	CEH-36 EE (OP620 341)	249	10.6054	62	1.60697e-11	9.05208e-08	1.44602e-10
Higher in gld-1 RNAi	TFBS_Encode	MED-1 ME (OP391 362)	155	6.60172	45	2.79076e-11	1.57203e-07	2.47175e-10
Higher in gld-1 RNAi	TFBS_Encode	LIM-6 LE (OP388 106)	241	10.2646	60	3.30902e-11	1.86397e-07	2.92159e-10
Higher in gld-1 RNAi	TFBS_Encode	ALY-1 EE (OP502 215)	167	7.11283	47	3.65423e-11	2.05843e-07	3.22132e-10
Higher in gld-1 RNAi	TFBS_Encode	ALY-2 L3 (OP217 364)	100	4.25918	34	4.06432e-11	2.28943e-07	3.57723e-10
Higher in gld-1 RNAi	TFBS_Encode	ELT-3 L1 (OP75 428)	77	3.27957	29	4.5808e-11	2.58037e-07	4.01301e-10
Higher in gld-1 RNAi	TFBS_Encode	LIN-39 L4 (OP18 164)	48	2.04441	22	5.50466e-11	3.10077e-07	4.8074e-10
Higher in gld-1 RNAi	TFBS_Encode	AHR-1 LE (OP562 399)	199	8.47576	52	8.45563e-11	4.76306e-07	7.3053e-10
Higher in gld-1 RNAi	TFBS_Encode	C38D4.7 LE (OP708 100)	166	7.07023	46	1.03004e-10	5.80222e-07	8.87189e-10
Higher in gld-1 RNAi	TFBS_Encode	ETS-7 EE (OP487 366)	167	7.11283	46	1.29035e-10	7.26853e-07	1.10464e-09
Higher in gld-1 RNAi	TFBS_Encode	SPTF-2 yAd (OP769 130)	81	3.44993	29	2.00787e-10	1.13103e-06	1.69316e-09
Higher in gld-1 RNAi	TFBS_Encode	NHR-232 LE (OP489 11)	116	4.94065	36	2.46627e-10	1.38925e-06	2.0612e-09
Higher in gld-1 RNAi	TFBS_Encode	SEM-2 EE (OP701 97)	127	5.40916	38	2.89608e-10	1.63136e-06	2.40614e-09
Higher in gld-1 RNAi	TFBS_Encode	CEH-22 LE (OP389 379)	52	2.21477	22	4.14306e-10	2.33378e-06	3.40202e-09
Higher in gld-1 RNAi	TFBS_Encode	NHR-270 yAd (OP208 413)	84	3.57771	29	5.63828e-10	3.17605e-06	4.60965e-09
Higher in gld-1 RNAi	TFBS_Encode	LIR-3 L4 (OP312 221)	114	4.85546	35	5.86951e-10	3.3063e-06	4.7848e-09
Higher in gld-1 RNAi	TFBS_Encode	UNC-62 L4 (OP602 383)	27	1.14998	15	7.96526e-10	4.48683e-06	6.42812e-09
Higher in gld-1 RNAi	TFBS_Encode	NHR-76 L4 (OP203 207)	110	4.6851	34	8.06448e-10	4.54272e-06	6.4896e-09
Higher in gld-1 RNAi	TFBS_Encode	NHR-76 L1 (OP203 304)	90	3.83326	30	8.24589e-10	4.64491e-06	6.62612e-09
Higher in gld-1 RNAi	TFBS_Encode	HLH-15 LE (OP566 395)	142	6.04803	40	8.28558e-10	4.66727e-06	6.64853e-09
Higher in gld-1 RNAi	TFBS_Encode	MEL-28 yAd (OP646 299)	112	4.77028	34	1.38948e-09	7.82694e-06	1.09929e-08
Higher in gld-1 RNAi	TFBS_Encode	DMD-4 LE (OP418 368)	185	7.87948	47	1.67738e-09	9.4487e-06	1.31965e-08
Higher in gld-1 RNAi	TFBS_Encode	C02F12.10 L1 (OP742 75)	129	5.49434	37	1.82828e-09	1.02987e-05	1.43636e-08
Higher in gld-1 RNAi	TFBS_Encode	T07F8.4 yAd (OP478 244)	103	4.38695	32	1.99901e-09	1.12604e-05	1.55746e-08
Higher in gld-1 RNAi	TFBS_Encode	TRA-4 EE (OP640 237)	103	4.38695	32	1.99901e-09	1.12604e-05	1.55746e-08
Higher in gld-1 RNAi	TFBS_Encode	SEA-2 L3 (OP193 63)	98	4.17399	31	2.05183e-09	1.1558e-05	1.5942e-08
Higher in gld-1 RNAi	TFBS_Encode	CEH-13 EE (OP756 30)	130	5.53693	37	2.32631e-09	1.31041e-05	1.80497e-08
Higher in gld-1 RNAi	TFBS_Encode	FKH-10 LE (OP337 232)	94	4.00363	30	2.77965e-09	1.56578e-05	2.13612e-08
Higher in gld-1 RNAi	TFBS_Encode	ZK546.5 L4 (OP231 380)	36	1.5333	17	2.87694e-09	1.62058e-05	2.20487e-08
Higher in gld-1 RNAi	TFBS_Encode	SKN-1 L4 (OP342 114)	40	1.70367	18	3.14788e-09	1.7732e-05	2.40924e-08
Higher in gld-1 RNAi	TFBS_Encode	UNC-62 D4 (OP600 162)	239	10.1794	55	4.54389e-09	2.55957e-05	3.42647e-08
Higher in gld-1 RNAi	TFBS_Encode	NHR-28 Em (OP317 29)	67	2.85365	24	5.37406e-09	3.02721e-05	4.0202e-08
Higher in gld-1 RNAi	TFBS_Encode	UNC-62 L1 (OP600 174)	58	2.47032	22	5.5468e-09	3.12451e-05	4.13843e-08
Higher in gld-1 RNAi	TFBS_Encode	AKIR-1 yAd (IG1654 216)	107	4.55732	32	5.90115e-09	3.32412e-05	4.39698e-08
Higher in gld-1 RNAi	TFBS_Encode	ELT-1 E (OP354 125)	338	14.396	70	6.3619e-09	3.58366e-05	4.72155e-08
Higher in gld-1 RNAi	TFBS_Encode	K02D7.2 LE (OP698 441)	129	5.49434	36	6.65772e-09	3.75029e-05	4.92165e-08
Higher in gld-1 RNAi	TFBS_Encode	LSY-27 yAd (OP401 113)	87	3.70548	28	6.79489e-09	3.82756e-05	5.01646e-08
Higher in gld-1 RNAi	TFBS_Encode	REC-8 YA (YL581 45)	173	7.36838	43	1.51936e-08	8.55853e-05	1.08336e-07
Higher in gld-1 RNAi	TFBS_Encode	FLH-1 EE (OP702 448)	72	3.06661	24	2.91712e-08	0.000164321	2.0362e-07
Higher in gld-1 RNAi	TFBS_Encode	NHR-11 L2 (OP305 103)	63	2.68328	22	3.5308e-08	0.00019889	2.45543e-07
Higher in gld-1 RNAi	TFBS_Encode	Y22D7AL.16 LE (OP615 427)	131	5.57952	35	3.6136e-08	0.000203554	2.50992e-07
Higher in gld-1 RNAi	TFBS_Encode	HMBX-1 EE (OP656 40)	115	4.89805	32	4.24503e-08	0.000239122	2.91613e-07
Higher in gld-1 RNAi	TFBS_Encode	SDZ-12 L4 (OP670 345)	139	5.92026	36	5.84345e-08	0.000329161	4.0044e-07
Higher in gld-1 RNAi	TFBS_Encode	F57A8.1 yAd (OP757 82)	38	1.61849	16	6.51798e-08	0.000367158	4.42892e-07
Higher in gld-1 RNAi	TFBS_Encode	NHR-111 L4 (OP569 280)	80	3.40734	25	7.27664e-08	0.000409893	4.91478e-07
Higher in gld-1 RNAi	TFBS_Encode	MBF-1 L2 (OP427 445)	47	2.00181	18	8.14099e-08	0.000458582	5.47888e-07
Higher in gld-1 RNAi	TFBS_Encode	REC-8 yAd (YL563 144)	147	6.26099	37	9.018e-08	0.000507984	6.04743e-07
Higher in gld-1 RNAi	TFBS_Encode	UNC-30 L1 (OP395 472)	57	2.42773	20	1.15121e-07	0.000648477	7.54043e-07
Higher in gld-1 RNAi	TFBS_Encode	AMA-1 LE (N2 148)	87	3.70548	26	1.20838e-07	0.000680682	7.89655e-07
Higher in gld-1 RNAi	TFBS_Encode	DMD-4 L2 (OP418 284)	87	3.70548	26	1.20838e-07	0.000680682	7.89655e-07
Higher in gld-1 RNAi	TFBS_Encode	CEH-79 yAd (OP553 320)	115	4.89805	31	1.48864e-07	0.000838553	9.60542e-07
Higher in gld-1 RNAi	TFBS_Encode	HLH-13 LE (OP744 192)	105	4.47214	29	1.9158e-07	0.00107917	1.22216e-06
Higher in gld-1 RNAi	TFBS_Encode	NHR-84 L1 (OP357 391)	45	1.91663	17	2.16142e-07	0.00121753	1.37263e-06
Higher in gld-1 RNAi	TFBS_Encode	EOR-1 L3 (OP81 235)	95	4.04622	27	2.38414e-07	0.00134298	1.50897e-06
Higher in gld-1 RNAi	TFBS_Encode	F57C9.4 yAd (OP550 322)	90	3.83326	26	2.61789e-07	0.00147466	1.64399e-06
Higher in gld-1 RNAi	TFBS_Encode	ZTF-11 L4 (OP236 142)	15	0.638877	9	2.75828e-07	0.00155374	1.72446e-06
Higher in gld-1 RNAi	TFBS_Encode	FKH-3 yAd (OP594 28)	52	2.21477	18	5.33682e-07	0.00300623	3.24998e-06
Higher in gld-1 RNAi	TFBS_Encode	NHR-76 Em (OP203 264)	52	2.21477	18	5.33682e-07	0.00300623	3.24998e-06
Higher in gld-1 RNAi	TFBS_Encode	NPAX-4 LE (OP493 324)	104	4.42954	28	5.35918e-07	0.00301882	3.26007e-06
Higher in gld-1 RNAi	TFBS_Encode	CEY-2 L4 (OP358 59)	139	5.92026	34	5.66674e-07	0.00319208	3.43974e-06
Higher in gld-1 RNAi	TFBS_Encode	ELT-3 L3 (OP75 224)	189	8.04985	42	6.44461e-07	0.00363025	3.89094e-06
Higher in gld-1 RNAi	TFBS_Encode	PQM-1 L4 (OP201 223)	1656	70.532	232	6.8644e-07	0.00386671	4.11791e-06
Higher in gld-1 RNAi	TFBS_Encode	UNC-39 L4 (OP186 439)	13	0.553693	8	7.00165e-07	0.00394403	4.17358e-06
Higher in gld-1 RNAi	TFBS_Encode	UNC-39 Em (OP186 143)	78	3.32216	23	7.14881e-07	0.00402692	4.2523e-06
Higher in gld-1 RNAi	TFBS_Encode	CEH-24 LE (OP673 433)	73	3.1092	22	7.59753e-07	0.00427969	4.50493e-06
Higher in gld-1 RNAi	TFBS_Encode	DAF-12 L3 (OP222 386)	49	2.087	17	9.66631e-07	0.00544503	5.64252e-06
Higher in gld-1 RNAi	TFBS_Encode	FOS-1 L4 (OP304 404)	74	3.15179	22	9.94284e-07	0.0056008	5.75622e-06
Higher in gld-1 RNAi	TFBS_Encode	NHR-67 L3 (OP373 204)	54	2.29996	18	1.04563e-06	0.00589005	6.04108e-06
Higher in gld-1 RNAi	TFBS_Encode	AMA-1 YA (YL503 198)	167	7.11283	38	1.05197e-06	0.00592576	6.07148e-06
Higher in gld-1 RNAi	TFBS_Encode	Y116A8C.19 L1 (OP532 137)	125	5.32397	31	1.15248e-06	0.00649194	6.60421e-06
Higher in gld-1 RNAi	TFBS_Encode	UNC-39 L2 (OP186 180)	41	1.74626	15	1.51134e-06	0.00851337	8.51337e-06
Higher in gld-1 RNAi	TFBS_Encode	C05D10.1 L4 (OP219 259)	37	1.5759	14	1.81375e-06	0.0102169	1.01057e-05
Higher in gld-1 RNAi	TFBS_Encode	NHR-28 L1 (OP317 381)	51	2.17218	17	1.90271e-06	0.010718	1.05879e-05
Higher in gld-1 RNAi	TFBS_Encode	AMA-1 EE (N2 271)	93	3.96103	25	1.93421e-06	0.0108954	1.07344e-05
Higher in gld-1 RNAi	TFBS_Encode	FKH-2 L3 (OP185 208)	62	2.64069	19	2.61828e-06	0.0147488	1.43192e-05
Higher in gld-1 RNAi	TFBS_Encode	NHR-28 L3 (OP317 233)	59	2.51291	18	4.76856e-06	0.0268613	2.5151e-05
Higher in gld-1 RNAi	TFBS_Encode	ZTF-11 L3 (OP236 88)	19	0.809244	9	5.71827e-06	0.032211	2.99916e-05
Higher in gld-1 RNAi	TFBS_Encode	ODD-2 LE (OP405 327)	66	2.81106	19	7.67459e-06	0.043231	3.98442e-05
Higher in gld-1 RNAi	TFBS_Encode	MEC-3 LE (OP55 328)	136	5.79248	31	8.00879e-06	0.0451135	4.1541e-05
Higher in gld-1 RNAi	TFBS_Encode	DPFF-1 yAd (OP579 417)	83	3.53512	22	8.74313e-06	0.0492501	4.43694e-05

## Sheet: Supplementary Table S4
List of RNAi genes used									Differently expressed RNAi genes between treatments
Gene	Type	Reference				HIGH impact genetic variation between N2 & CB4856?	genomic location		identifier	effect	significance_bonferroni	significance_fdr	chromosome	gene_bp_start	gene_bp_end	strand	gene_WBID	gene_public_name	gene_sequence_name	effect_direction
dcr-1	Protein coding	Jose AM, Garcia GA & Hunter CP, 2011				yes	III:8.1Mb		AGIWUR12306	1.65013	1.04181e-40	2.51645e-43	X	13949114	13956261	+	WBGene00000105	alg-1	F48F7.1	Higher in gld-1 RNAi
eri-1	Protein coding	Jose AM, Garcia GA & Hunter CP, 2011				yes	IV:0.5Mb		AGIWUR18673	2.12554	3.68776e-14	6.70989e-18	II	1321037	1323170	+	WBGene00006924	vig-1	F56D12.5	Higher in gld-1 RNAi
rrf-3	Protein coding	Jose AM, Garcia GA & Hunter CP, 2011				no			AGIWUR25701	1.14126	1.39477e-17	3.41605e-21	III	9539031	9542380	-	WBGene00003504	mut-7	ZK1098.8	Higher in gld-1 RNAi
eri-5	Protein coding	Jose AM, Garcia GA & Hunter CP, 2011				yes	IV:2.5Mb		AGIWUR26345	1.01554	7.03272e-18	1.76613e-21	I	6356614	6358410	-	WBGene00003499	mut-2	K04F10.6	Higher in gld-1 RNAi
rde-1	Protein coding	Jose AM, Garcia GA & Hunter CP, 2011				no			AGIWUR2756	1.98125	1.45058e-12	2.29959e-16	II	1321037	1323170	+	WBGene00006924	vig-1	F56D12.5	Higher in gld-1 RNAi
lin-14	Protein coding	Lehrbach NJ et al., 2012				no			AGIWUR30958	2.28918	1.83086e-15	3.70096e-19	II	1321037	1323170	+	WBGene00006924	vig-1	F56D12.5	Higher in gld-1 RNAi
tsn-1	Protein coding	Lehrbach NJ et al., 2012				no			AGIWUR33919	2.20039	7.22542e-15	1.3871e-18	II	1321037	1323170	+	WBGene00006924	vig-1	F56D12.5	Higher in gld-1 RNAi
pash-1	Protein coding	Jose AM, Garcia GA & Hunter CP, 2011				no			AGIWUR35217	1.73074	1.62146e-29	1.06957e-32	II	873176	879001	+	WBGene00000106	alg-2	T07D3.7	Higher in gld-1 RNAi
lin-28	Protein coding	Jose AM, Garcia GA & Hunter CP, 2011				no			AGIWUR41568	2.22825	6.49766e-15	1.25292e-18	II	1321037	1323170	+	WBGene00006924	vig-1	F56D12.5	Higher in gld-1 RNAi
mut-7	Protein coding	Jose AM, Garcia GA & Hunter CP, 2011				no
lin-41	Protein coding	Jose AM, Garcia GA & Hunter CP, 2011				no
drh-3	Protein coding	Jose AM, Garcia GA & Hunter CP, 2011				no
ego-1	Protein coding	Jose AM, Garcia GA & Hunter CP, 2011				yes	I:7.5Mb
drsh-1	Protein coding	Jose AM, Garcia GA & Hunter CP, 2011				no
rrf-1	Protein coding	Jose AM, Garcia GA & Hunter CP, 2011				yes	I:7.5Mb
alg-2	Protein coding	Jose AM, Garcia GA & Hunter CP, 2011				no
lin-4	Mirna gene	Jose AM, Garcia GA & Hunter CP, 2011				no
rrf-2	Protein coding	Jose AM, Garcia GA & Hunter CP, 2011				yes	I:12.1Mb
eri-3	Protein coding	Jose AM, Garcia GA & Hunter CP, 2011				yes	II:1.1Mb
alg-1	Protein coding	Jose AM, Garcia GA & Hunter CP, 2011				no
vig-1	Protein coding	Jose AM, Garcia GA & Hunter CP, 2011				no
let-7	Mirna gene	Jose AM, Garcia GA & Hunter CP, 2011				no
mut-16	Protein coding	Jose AM, Garcia GA & Hunter CP, 2011				yes	I:10.1Mb
ppw-1	Protein coding	Jose AM, Garcia GA & Hunter CP, 2011				yes	I:4.2Mb
rde-8	Protein coding	Jose AM, Garcia GA & Hunter CP, 2011				no
mut-2	Protein coding	Jose AM, Garcia GA & Hunter CP, 2011				no
rde-4	Protein coding	Jose AM, Garcia GA & Hunter CP, 2011				yes	III:10.2Mb

## Sheet: Supplementary Table S5
identifier	effect (2^effect)	significance_bonferroni	gene_WBID	gene_public_name	effect_direction
AGIWUR16011	3.81225	5.06075e-36	WBGene00004416	rpl-5	Higher in gld-1 RNAi
AGIWUR12260	3.22104	1.14086e-38	WBGene00017166	aldo-2	Higher in gld-1 RNAi
AGIWUR534	3.18154	8.51843e-38	WBGene00000472	cey-1	Higher in gld-1 RNAi
AGIWUR25719	3.09839	3.17458e-42	WBGene00006789	unc-54	Higher in gld-1 RNAi
AGIWUR31691	3.08677	9.53545e-40	WBGene00017166	aldo-2	Higher in gld-1 RNAi
AGIWUR35641	3.08398	1.08143e-35	WBGene00020812	acdh-7	Higher in gld-1 RNAi
AGIWUR25115	3.08171	4.13289e-40	WBGene00017166	aldo-2	Higher in gld-1 RNAi
AGIWUR18058	3.07416	3.0612e-39	WBGene00017166	aldo-2	Higher in gld-1 RNAi
AGIWUR21136	2.98375	4.62571e-45	WBGene00020511	immt-1	Higher in gld-1 RNAi
AGIWUR14781	2.97206	8.10368e-45	WBGene00015778	got-2.2	Higher in gld-1 RNAi
AGIWUR8312	2.93261	6.65487e-41	WBGene00009664	idha-1	Higher in gld-1 RNAi
AGIWUR22576	2.92279	4.53142e-40	WBGene00000475	cey-4	Higher in gld-1 RNAi
AGIWUR44185	2.80029	4.42339e-44	WBGene00004302	ran-1	Higher in gld-1 RNAi
AGIWUR5342	2.77179	8.23734e-45	WBGene00004302	ran-1	Higher in gld-1 RNAi
AGIWUR4222	2.7383	3.61745e-44	WBGene00004302	ran-1	Higher in gld-1 RNAi
AGIWUR37645	2.7313	2.43191e-47	WBGene00004302	ran-1	Higher in gld-1 RNAi
AGIWUR37954	2.64442	3.24048e-47	WBGene00004302	ran-1	Higher in gld-1 RNAi
AGIWUR36183	2.63405	1.9123e-32	WBGene00006789	unc-54	Higher in gld-1 RNAi
AGIWUR37048	2.62865	2.50156e-48	WBGene00009664	idha-1	Higher in gld-1 RNAi
AGIWUR9797	2.56711	6.44777e-42	WBGene00015778	got-2.2	Higher in gld-1 RNAi
AGIWUR30227	2.47842	5.59398e-28	WBGene00022235	sqd-1	Higher in gld-1 RNAi
AGIWUR38324	2.3947	2.72882e-38	WBGene00000479	cgh-1	Higher in gld-1 RNAi
AGIWUR43409	2.30322	1.07334e-33	WBGene00003903	pab-2	Higher in gld-1 RNAi
AGIWUR16430	2.29906	4.51727e-35	WBGene00002981	lgg-2	Higher in gld-1 RNAi
AGIWUR23458	2.29487	9.19117e-25	WBGene00004416	rpl-5	Higher in gld-1 RNAi
AGIWUR30958	2.28918	1.83086e-15	WBGene00006924	vig-1	Higher in gld-1 RNAi
AGIWUR24670	2.27556	4.35612e-37	WBGene00000381	cct-6	Higher in gld-1 RNAi
AGIWUR5996	2.25491	4.379e-33	WBGene00002981	lgg-2	Higher in gld-1 RNAi
AGIWUR6023	2.24731	3.57818e-34	WBGene00000381	cct-6	Higher in gld-1 RNAi
AGIWUR33760	2.24651	4.4528e-35	WBGene00010896	M28.5	Higher in gld-1 RNAi
AGIWUR13584	2.24553	9.33479e-38	WBGene00004046	plp-1	Higher in gld-1 RNAi
AGIWUR41568	2.22825	6.49766e-15	WBGene00006924	vig-1	Higher in gld-1 RNAi
AGIWUR20969	2.20137	2.60288e-17	WBGene00000473	cey-2	Higher in gld-1 RNAi
AGIWUR33919	2.20039	7.22542e-15	WBGene00006924	vig-1	Higher in gld-1 RNAi
AGIWUR28298	2.15507	2.64864e-33	WBGene00002981	lgg-2	Higher in gld-1 RNAi
AGIWUR39577	2.15323	5.53763e-17	WBGene00000473	cey-2	Higher in gld-1 RNAi
AGIWUR18673	2.12554	3.68776e-14	WBGene00006924	vig-1	Higher in gld-1 RNAi
AGIWUR42536	2.11095	8.56657e-14	WBGene00011537	T06E4.10	Higher in gld-1 RNAi
AGIWUR15305	2.10341	2.21927e-38	WBGene00000369	ccf-1	Higher in gld-1 RNAi
AGIWUR5607	2.10159	2.04551e-31	WBGene00008920	eef-1G	Higher in gld-1 RNAi
AGIWUR30259	2.04746	6.90495e-08	WBGene00001595	gld-1	Higher in gld-1 RNAi
AGIWUR39981	2.03648	2.5395e-16	WBGene00000473	cey-2	Higher in gld-1 RNAi
AGIWUR20244	2.00473	8.14944e-16	WBGene00000473	cey-2	Higher in gld-1 RNAi
AGIWUR25217	1.98863	1.40699e-36	WBGene00001423	fib-1	Higher in gld-1 RNAi
AGIWUR2756	1.98125	1.45058e-12	WBGene00006924	vig-1	Higher in gld-1 RNAi
AGIWUR19929	1.97	5.58528e-16	WBGene00000473	cey-2	Higher in gld-1 RNAi
AGIWUR23942	1.95492	1.82661e-38	WBGene00000231	atx-2	Higher in gld-1 RNAi
AGIWUR27254	1.92806	4.56768e-39	WBGene00013340	tcc-1	Higher in gld-1 RNAi
AGIWUR9128	1.92588	1.33304e-29	WBGene00002981	lgg-2	Higher in gld-1 RNAi
AGIWUR32004	1.91462	2.17979e-27	WBGene00017641	csr-1	Higher in gld-1 RNAi
AGIWUR37432	1.89715	3.54911e-29	WBGene00002981	lgg-2	Higher in gld-1 RNAi
AGIWUR23802	1.88638	2.09554e-34	WBGene00021043	pck-1	Higher in gld-1 RNAi
AGIWUR35080	1.86506	3.32274e-09	WBGene00001595	gld-1	Higher in gld-1 RNAi
AGIWUR35011	1.84505	1.47091e-38	WBGene00000871	cye-1	Higher in gld-1 RNAi
AGIWUR26581	1.83089	1.07405e-37	WBGene00020366	acdh-10	Higher in gld-1 RNAi
AGIWUR29935	1.82969	1.09633e-47	WBGene00009664	idha-1	Higher in gld-1 RNAi
AGIWUR22509	1.82869	4.60016e-24	WBGene00000381	cct-6	Higher in gld-1 RNAi
AGIWUR14804	1.77546	1.99554e-37	WBGene00003902	pab-1	Higher in gld-1 RNAi
AGIWUR2099	1.71962	1.08376e-28	WBGene00004756	sec-24.2	Higher in gld-1 RNAi
AGIWUR13975	1.71307	1.26337e-31	WBGene00003229	mex-3	Higher in gld-1 RNAi
AGIWUR42561	1.67784	2.68691e-28	WBGene00000479	cgh-1	Higher in gld-1 RNAi
AGIWUR24629	1.67371	6.4199e-16	WBGene00003230	mex-5	Higher in gld-1 RNAi
AGIWUR37671	1.66563	7.99152e-32	WBGene00003785	nos-3	Higher in gld-1 RNAi
AGIWUR12306	1.65013	1.04181e-40	WBGene00000105	alg-1	Higher in gld-1 RNAi
AGIWUR12140	1.62511	4.73013e-43	WBGene00000475	cey-4	Higher in gld-1 RNAi
AGIWUR4842	1.595	1.3312e-27	WBGene00004027	pie-1	Higher in gld-1 RNAi
AGIWUR41944	1.59355	2.68148e-27	WBGene00000369	ccf-1	Higher in gld-1 RNAi
AGIWUR38439	1.57841	8.66071e-40	WBGene00000475	cey-4	Higher in gld-1 RNAi
AGIWUR29033	1.57759	9.5219e-07	WBGene00004374	rme-2	Higher in gld-1 RNAi
AGIWUR42063	1.56711	1.1999e-40	WBGene00000475	cey-4	Higher in gld-1 RNAi
AGIWUR4728	1.55715	1.65712e-23	WBGene00001155	ech-6	Higher in gld-1 RNAi
AGIWUR18401	1.50373	9.2455e-43	WBGene00000475	cey-4	Higher in gld-1 RNAi
AGIWUR32239	1.50008	5.83783e-31	WBGene00008745	F13E6.1	Higher in gld-1 RNAi
AGIWUR36402	1.4851	1.53047e-29	WBGene00003902	pab-1	Higher in gld-1 RNAi
AGIWUR15533	1.47717	3.71091e-20	WBGene00000479	cgh-1	Higher in gld-1 RNAi
AGIWUR16283	1.4695	8.78719e-42	WBGene00000475	cey-4	Higher in gld-1 RNAi
AGIWUR39062	1.44832	4.03235e-26	WBGene00001155	ech-6	Higher in gld-1 RNAi
AGIWUR10305	1.44255	5.24538e-22	WBGene00004178	prg-1	Higher in gld-1 RNAi
AGIWUR39533	1.43859	7.55258e-30	WBGene00004767	sel-10	Higher in gld-1 RNAi
AGIWUR21118	1.43077	2.13267e-09	WBGene00000871	cye-1	Higher in gld-1 RNAi
AGIWUR41673	1.40036	1.87732e-23	WBGene00001609	glp-1	Higher in gld-1 RNAi
AGIWUR43534	1.39262	2.56265e-08	WBGene00000473	cey-2	Higher in gld-1 RNAi
AGIWUR22578	1.36462	2.98835e-24	WBGene00001597	gld-3	Higher in gld-1 RNAi
AGIWUR11573	1.32831	2.84998e-26	WBGene00012484	car-1	Higher in gld-1 RNAi
AGIWUR40498	1.30953	2.04876e-27	WBGene00017166	aldo-2	Higher in gld-1 RNAi
AGIWUR37471	1.29309	1.22985e-31	WBGene00004767	sel-10	Higher in gld-1 RNAi
AGIWUR21906	1.292	1.84702e-18	WBGene00006921	vha-12	Higher in gld-1 RNAi
AGIWUR36092	1.23716	2.74179e-16	WBGene00002981	lgg-2	Higher in gld-1 RNAi
AGIWUR25603	1.22993	7.66944e-34	WBGene00017166	aldo-2	Higher in gld-1 RNAi
AGIWUR9842	1.22123	4.36417e-25	WBGene00004767	sel-10	Higher in gld-1 RNAi
AGIWUR43801	1.21972	9.89194e-21	WBGene00004027	pie-1	Higher in gld-1 RNAi
AGIWUR4099	1.20931	1.15086e-21	WBGene00000479	cgh-1	Higher in gld-1 RNAi
AGIWUR2608	1.20117	7.99332e-13	WBGene00003776	nmy-1	Higher in gld-1 RNAi
AGIWUR2262	1.19348	3.88434e-19	WBGene00015125	B0303.3	Higher in gld-1 RNAi
AGIWUR38099	1.18901	3.24754e-18	WBGene00006921	vha-12	Higher in gld-1 RNAi
AGIWUR31785	1.17346	7.037e-32	WBGene00009664	idha-1	Higher in gld-1 RNAi
AGIWUR6392	1.14865	3.95891e-19	WBGene00006921	vha-12	Higher in gld-1 RNAi
AGIWUR13907	1.14673	2.92154e-21	WBGene00001000	dim-1	Higher in gld-1 RNAi
AGIWUR42601	1.1366	3.31193e-09	WBGene00008920	eef-1G	Higher in gld-1 RNAi
AGIWUR33596	1.13413	2.9861e-24	WBGene00000381	cct-6	Higher in gld-1 RNAi
AGIWUR5263	1.11009	6.47558e-25	WBGene00003920	par-5	Higher in gld-1 RNAi
AGIWUR3774	1.10724	4.4532e-18	WBGene00000479	cgh-1	Higher in gld-1 RNAi
AGIWUR8949	1.10258	0.00114436	WBGene00001595	gld-1	Higher in gld-1 RNAi
AGIWUR20708	1.07841	1.85501e-21	WBGene00003785	nos-3	Higher in gld-1 RNAi
AGIWUR32513	1.07672	1.15683e-28	WBGene00000041	aco-2	Higher in gld-1 RNAi
AGIWUR13603	1.06318	1.86331e-09	WBGene00001481	fog-1	Higher in gld-1 RNAi
AGIWUR21243	1.04238	9.5141e-18	WBGene00015125	B0303.3	Higher in gld-1 RNAi
AGIWUR1776	1.04099	2.03756e-22	WBGene00003785	nos-3	Higher in gld-1 RNAi
AGIWUR1060	1.02538	8.57454e-23	WBGene00006840	unc-116	Higher in gld-1 RNAi
AGIWUR24249	1.00908	9.42246e-16	WBGene00003902	pab-1	Higher in gld-1 RNAi
AGIWUR39396	1.00608	4.04287e-24	WBGene00003785	nos-3	Higher in gld-1 RNAi
AGIWUR17688	1.00555	2.08811e-34	WBGene00004807	skr-1	Higher in gld-1 RNAi
AGIWUR9435	1.00458	9.74978e-24	WBGene00003785	nos-3	Higher in gld-1 RNAi
AGIWUR1689	-1.05103	8.82914e-09	WBGene00006604	tra-1	Higher in empty vector
AGIWUR3941	-1.13619	1.00014e-06	WBGene00004258	pyc-1	Higher in empty vector
AGIWUR21024	-1.53608	1.70826e-23	WBGene00000140	anc-1	Higher in empty vector
AGIWUR11526	-1.62532	2.40516e-13	WBGene00000041	aco-2	Higher in empty vector
AGIWUR42912	-2.0662	5.05367e-17	WBGene00004415	rpl-4	Higher in empty vector
AGIWUR9422	-2.12839	4.84089e-20	WBGene00004415	rpl-4	Higher in empty vector
AGIWUR7765	-2.21995	4.1978e-19	WBGene00000041	aco-2	Higher in empty vector
AGIWUR1725	-2.24811	1.41892e-20	WBGene00004415	rpl-4	Higher in empty vector
AGIWUR19810	-2.26363	2.86261e-19	WBGene00004415	rpl-4	Higher in empty vector
AGIWUR550	-2.3085	6.50146e-22	WBGene00000041	aco-2	Higher in empty vector
AGIWUR14581	-2.33876	5.63963e-19	WBGene00004415	rpl-4	Higher in empty vector

## Sheet: Supplementary Table S6
empty-vector treatment
	Simulationtype	Simulation sigma	Simulation variance explained	QTL detection detected true	QTL detection detected false	QTL detection detected not	QTL detection percentage detected	QTL detection percentage false	Effect size estimation (quantiles) quantile 0	Effect size estimation (quantiles) quantile 25	Effect size estimation (quantiles) quantile 50	Effect size estimation (quantiles) quantile 75	Effect size estimation (quantiles) quantile 100	QTL true peak location distance (quantiles) quantile 0	QTL true peak location distance (quantiles) quantile 25	QTL true peak location distance (quantiles) quantile 50	QTL true peak location distance (quantiles) quantile 75	QTL true peak location distance (quantiles) quantile 100
out.sim	peak	1	0.2	1461	256	5573	20	3.5	0.978	1.318	1.436	1.566	2.214	0	70000	380001	1120012	14150014
out.sim1	peak	1.15	0.25	2403	260	4627	33	3.6	0.845217	1.18783	1.30087	1.42609	2.21913	0	70000	340001	1.04e+06	12800030
out.sim2	peak	1.3	0.3	3547	242	3501	48.7	3.3	0.716923	1.08769	1.19692	1.32615	1.85846	0	60000	330000	990018	11790019
out.sim3	peak	1.47	0.35	4720	240	2330	64.7	3.3	0.655782	1.01497	1.12109	1.23673	1.88435	0	50000	280000	890005	13860032
out.sim4	peak	1.64	0.4	5761	245	1284	79	3.4	0.62439	0.960976	1.06463	1.18171	1.77317	0	30001	240002	800004	13740031
out.sim5	peak	1.82	0.45	6480	183	627	88.9	2.5	0.606593	0.92967	1.03297	1.14725	1.63956	0	30000	219999	740000	9470003
out.sim6	peak	2	0.5	6879	173	238	94.4	2.4	0.597	0.919	1.021	1.125	1.573	0	20000	190003	670002	10340015
out.sim7	peak	2.2	0.55	7092	134	64	97.3	1.8	0.578182	0.913636	1.01	1.10659	1.55727	0	10000	180003	670000	8060010
out.sim8	peak	2.47	0.6	7177	101	12	98.4	1.4	0.569231	0.916599	1.00324	1.09312	1.50364	0	10000	160000	580001	7280073
out.sim9	peak	2.73	0.65	7199	89	2	98.8	1.2	0.578755	0.921612	1.00147	1.08278	1.54286	0	10000	140002	540001	7710011
out.sim10	peak	3.05	0.7	7225	65	0	99.1	0.9	0.603934	0.92918	1.00131	1.07344	1.38689	0	0	130004	470002	7640011
out.sim11	peak	3.45	0.75	7247	43	0	99.4	0.6	0.611014	0.936232	1.00174	1.06667	1.36812	0	0	130000	440000	5990015
out.sim12	peak	4	0.8	7260	30	0	99.6	0.4	0.681	0.944875	0.999	1.0545	1.3325	0	0	110003	410000	5270010
out.emp12	noise	1	0	0	1210	93560	0	1.3
gld-1 RNAi treatment
	Simulation type	Simulation sigma	Simulation variance explained	QTL detection detected true	QTL detection detected false	QTL detection detected not	QTL detection percentage detected	QTL detection percentage false	Effect size estimation (quantiles) quantile 0	Effect size estimation (quantiles) quantile 25	Effect size estimation (quantiles) quantile 50	Effect size estimation (quantiles) quantile 75	Effect size estimation (quantiles) quantile 100	QTL true peak location distance (quantiles) quantile 0	QTL true peak location distance (quantiles) quantile 25	QTL true peak location distance (quantiles) quantile 50	QTL true peak location distance (quantiles) quantile 75	QTL true peak location distance (quantiles) quantile 100
out.sim	peak	1	0.2	2136	238	4916	29.3	3.3	0.88	1.234	1.35	1.472	2.17	0	60000	380000	1.17221e+06	13010031
out.sim1	peak	1.15	0.25	3267	255	3768	44.8	3.5	0.742609	1.1113	1.21913	1.3513	1.96696	0	50001	320001	1.01e+06	14730067
out.sim2	peak	1.3	0.3	4524	274	2492	62.1	3.8	0.716923	1.03077	1.13385	1.25231	1.85077	0	50000	289999	919345	12550032
out.sim3	peak	1.47	0.35	5749	231	1310	78.9	3.2	0.65034	0.964626	1.07075	1.1932	1.74694	0	20000	220000	810003	11310029
out.sim4	peak	1.64	0.4	6463	203	624	88.7	2.8	0.567073	0.939024	1.03902	1.15366	1.64756	0	20000	210000	769995	11750013
out.sim5	peak	1.82	0.45	6910	158	222	94.8	2.2	0.563736	0.912088	1.01758	1.1217	1.62418	0	10000	190000	690004	11820013
out.sim6	peak	2	0.5	7060	159	71	96.8	2.2	0.548	0.91	1.007	1.106	1.62	0	10000	160002	620001	11760013
out.sim7	peak	2.2	0.55	7145	130	15	98	1.8	0.533636	0.916364	1.00636	1.09636	1.51364	0	10000	140000	560003	9040017
out.sim8	peak	2.47	0.6	7176	111	3	98.4	1.5	0.580567	0.918016	1	1.08178	1.44777	0	0	120000	499999	10420025
out.sim9	peak	2.73	0.65	7204	85	1	98.8	1.2	0.469597	0.931868	1.00293	1.07619	1.36484	0	0	110000	430001	7720011
out.sim10	peak	3.05	0.7	7224	66	0	99.1	0.9	0.661639	0.933115	1.00131	1.06754	1.36262	0	0	100000	409998	7270010
out.sim11	peak	3.45	0.75	7242	48	0	99.3	0.7	0.717101	0.94087	1	1.05913	1.32116	0	0	100000	399999	5270010
out.sim12	peak	4	0.8	7255	35	0	99.5	0.5	0.6965	0.9495	1	1.0495	1.321	0	0	90000	390001	5270010
out.emp12	noise	1	0	0	1264	93506	0	1.3

## Sheet: Supplementary Table S7
treatment	trait	qtl chromosome	qtl bp	qtl marker	qtl significance	qtl effect	qtl peak	qtl marker left	qtl bp left	qtl marker right	qtl bp right	gene chromosome	gene bp	gene WBID	gene sequence name	gene public name	qtl type	qtl R2 sm	trans band
empty-vector	AGIWUR9581	IV	14920032	463	3.9	0.166	463	451	13290024	480	17493829						trans	0.331469	ch04:14.5-15.0Mb
empty-vector	AGIWUR15162	I	10000	1	3.91	0.353	1	1	10000	1	10000						trans	0.332178	none
empty-vector	AGIWUR18208	IV	16230032	476	3.91	0.197	476	468	15440032	480	17493829						trans	0.332578	ch04:16.0-16.5Mb
empty-vector	AGIWUR5184	II	2829995	144	3.91	-0.126	144	132	1679994	154	3489997						trans	0.3319	none
empty-vector	AGIWUR6902	X	2010006	620	3.91	-0.27	620	601	10000	659	8890053						trans	0.331954	none
empty-vector	AGIWUR14999	V	10550023	526	3.92	-0.178	526	522	9020022	534	11800019						trans	0.333144	none
empty-vector	AGIWUR23885	V	15060017	556	3.92	-0.365	556	537	12410019	578	18450028						trans	0.33306	none
empty-vector	AGIWUR12438	V	11380018	532	3.93	-0.17	532	522	9020022	534	11800019						trans	0.333527	none
empty-vector	AGIWUR24908	II	2209995	134	3.93	-0.191	134	126	10000	168	5660018						trans	0.333681	ch02:2.0-2.5Mb
empty-vector	AGIWUR11384	II	13890073	225	3.94	-0.046	225	215	13370070	232	15279421						trans	0.334365	none
empty-vector	AGIWUR2451	II	2829995	144	3.95	0.244	144	139	2619995	152	3289996						trans	0.335463	none
empty-vector	AGIWUR3204	IV	2070000	373	3.95	-0.197	373	369	1990000	392	2540001						trans	0.335111	none
empty-vector	AGIWUR40560	I	2479998	38	3.95	-0.28	38	35	2449998	47	2759998						trans	0.33557	ch01:2.0-2.5Mb
empty-vector	AGIWUR2114	X	2570007	627	3.98	-0.472	627	601	10000	642	5730035						trans	0.337389	none
empty-vector	AGIWUR29781	II	3289996	152	3.98	0.384	152	140	2629995	164	5410017						trans	0.337787	none
empty-vector	AGIWUR4203	II	12580065	197	3.99	-0.336	197	185	12110064	201	12980069						trans	0.338697	none
empty-vector	AGIWUR797	V	18030028	573	3.99	-0.119	573	567	17520026	600	20924180						trans	0.33865	none
empty-vector	AGIWUR10966	IV	10830020	436	4.01	0.335	436	409	4240007	459	14640028						trans	0.339897	none
empty-vector	AGIWUR21851	I	2479998	38	4.01	-0.4	38	32	2179998	45	2609998						trans	0.340454	ch01:2.0-2.5Mb
empty-vector	AGIWUR44220	I	3229998	62	4.01	-0.127	62	57	3059998	68	3529997						trans	0.34027	none
empty-vector	AGIWUR44642	IV	14920032	463	4.01	0.253	463	409	4240007	469	15450032						trans	0.34038	ch04:14.5-15.0Mb
empty-vector	AGIWUR19996	V	2050001	489	4.02	0.468	489	481	10000	529	10590023						trans	0.340627	none
empty-vector	AGIWUR5916	II	3239997	149	4.02	0.11	149	140	2629995	154	3489997						trans	0.341214	none
empty-vector	AGIWUR28436	II	2829995	144	4.03	0.23	144	137	2529995	154	3489997						trans	0.341739	none
empty-vector	AGIWUR22256	V	17530026	568	4.04	0.261	568	563	16420020	579	18570028						trans	0.342616	none
empty-vector	AGIWUR17947	I	2479998	38	4.05	-0.41	38	32	2179998	45	2609998						trans	0.342936	ch01:2.0-2.5Mb
empty-vector	AGIWUR23232	II	2829995	144	4.05	0.243	144	139	2619995	148	2879996						trans	0.3434	none
empty-vector	AGIWUR39354	X	6890040	650	4.08	-0.252	650	616	1710005	659	8890053						trans	0.345428	none
empty-vector	AGIWUR5920	V	13380013	539	4.08	0.241	539	535	12010019	556	15060017						trans	0.34553	none
empty-vector	AGIWUR25481	I	12700010	113	4.1	0.611	113	79	8000005	125	15072434						trans	0.347039	none
empty-vector	AGIWUR29509	I	11570009	102	4.1	-1.043	102	78	7890005	106	11980009						trans	0.347372	none
empty-vector	AGIWUR21539	II	4570003	160	4.11	-1.427	160	147	2869995	170	7950051						trans	0.348008	none
empty-vector	AGIWUR2484	IV	9070015	423	4.11	-0.249	423	409	4240007	428	9720019						trans	0.348045	none
empty-vector	AGIWUR5798	II	3239997	149	4.11	0.182	149	137	2529995	154	3489997						trans	0.348096	none
empty-vector	AGIWUR27924	II	13000069	203	4.12	-0.233	203	186	12120064	232	15279421						trans	0.349013	none
empty-vector	AGIWUR42490	X	8650052	656	4.13	-0.192	656	646	6000035	664	9290059						trans	0.34926	none
empty-vector	AGIWUR9084	V	12020019	536	4.13	0.536	536	511	4430014	558	15620019						trans	0.349119	none
empty-vector	AGIWUR10247	I	6259998	75	4.14	0.365	75	69	3579997	104	11790009						trans	0.349947	ch01:6.0-6.5Mb
empty-vector	AGIWUR10792	I	14690011	122	4.14	0.296	122	101	11560009	125	15072434						trans	0.35045	ch01:14.5-15.0Mb
empty-vector	AGIWUR35455	IV	14640028	459	4.14	0.172	459	440	11160021	467	15430032						trans	0.350165	ch04:14.5-15.0Mb
empty-vector	AGIWUR42898	V	3840015	504	4.14	-0.27	504	492	2720002	509	3920015						trans	0.350287	none
empty-vector	AGIWUR23743	III	12580101	327	4.16	-0.38	327	320	11920100	338	13783801						trans	0.351528	none
empty-vector	AGIWUR39238	II	4570003	160	4.17	0.505	160	139	2619995	164	5410017						trans	0.352504	none
empty-vector	AGIWUR32110	I	9820009	90	4.18	0.247	90	69	3579997	122	14690011						trans	0.353057	ch01:9.5-10.0Mb
empty-vector	AGIWUR45011	IV	2540001	392	4.18	-0.194	392	388	2490001	395	2620002						trans	0.35363	none
empty-vector	AGIWUR6061	II	4570003	160	4.18	-1.377	160	151	3279996	170	7950051						trans	0.35369	none
empty-vector	AGIWUR17415	V	7180019	517	4.21	-0.451	517	511	4430014	529	10590023						trans	0.355616	none
empty-vector	AGIWUR18860	V	15060017	556	4.21	-0.355	556	547	14810015	564	16430020						trans	0.355392	none
empty-vector	AGIWUR22915	V	14300015	544	4.22	0.628	544	511	4430014	558	15620019						trans	0.356719	none
empty-vector	AGIWUR22744	IV	15510032	471	4.23	0.328	471	468	15440032	480	17493829						trans	0.357182	none
empty-vector	AGIWUR2420	IV	14640028	459	4.23	0.386	459	451	13290024	480	17493829						trans	0.356978	ch04:14.5-15.0Mb
empty-vector	AGIWUR27758	I	2479998	38	4.23	-0.182	38	35	2449998	47	2759998						trans	0.356999	ch01:2.0-2.5Mb
empty-vector	AGIWUR30617	V	16280020	561	4.23	-0.308	561	537	12410019	600	20924180						trans	0.356878	none
empty-vector	AGIWUR5051	III	2770008	264	4.23	-0.4	264	256	2510010	273	3300009						trans	0.357141	none
empty-vector	AGIWUR13799	V	589999	482	4.24	-0.359	482	481	10000	481	589999						trans	0.358246	none
empty-vector	AGIWUR34610	II	2829995	144	4.24	0.213	144	135	2469995	154	3489997						trans	0.357943	none
empty-vector	AGIWUR4285	IV	15430032	467	4.24	0.334	467	445	12510023	471	15510032						trans	0.357909	none
empty-vector	AGIWUR6702	IV	2750002	400	4.24	0.647	400	392	2540001	428	9720019						trans	0.358293	none
empty-vector	AGIWUR22983	I	2479998	38	4.25	-0.345	38	33	2279998	68	3529997						trans	0.358388	ch01:2.0-2.5Mb
empty-vector	AGIWUR16710	II	12580065	197	4.26	-0.337	197	185	12110064	216	13380070						trans	0.359673	none
empty-vector	AGIWUR30965	V	2050001	489	4.26	0.151	489	481	10000	508	3910015						trans	0.359499	none
empty-vector	AGIWUR34841	I	2479998	38	4.26	-0.318	38	32	2179998	45	2609998						trans	0.359271	ch01:2.0-2.5Mb
empty-vector	AGIWUR5964	V	19160029	592	4.26	-0.109	592	567	17520026	600	20924180						trans	0.359348	none
empty-vector	AGIWUR7620	IV	9530017	426	4.26	0.156	426	407	4030006	457	13520024						trans	0.359416	none
empty-vector	AGIWUR15829	IV	13330024	454	4.27	0.307	454	409	4240007	461	14780032						trans	0.359986	none
empty-vector	AGIWUR40043	X	8650052	656	4.27	0.159	656	624	2450008	664	9290059						trans	0.360402	none
empty-vector	AGIWUR3409	X	9080056	660	4.29	0.087	660	646	6000035	664	9290059						trans	0.361691	none
empty-vector	AGIWUR24646	V	3920015	509	4.3	0.16	509	505	3850015	525	10150025						trans	0.36236	none
empty-vector	AGIWUR39238	V	18030028	573	4.3	-0.51	573	557	15610019	589	19130029						trans	0.362652	none
empty-vector	AGIWUR5377	II	2629995	140	4.3	0.212	140	126	10000	154	3489997						trans	0.362607	none
empty-vector	AGIWUR9662	V	2050001	489	4.31	-0.387	489	481	10000	499	3050002						trans	0.363523	none
empty-vector	AGIWUR21612	IV	1930000	366	4.32	0.228	366	352	1270000	372	2050000						trans	0.364138	none
empty-vector	AGIWUR20662	II	12580065	197	4.33	0.318	197	179	11930063	201	12980069						trans	0.364692	none
empty-vector	AGIWUR5917	III	12710101	331	4.34	-0.414	331	320	11920100	338	13783801						trans	0.365718	none
empty-vector	AGIWUR14321	IV	13520024	457	4.35	0.157	457	440	11160021	461	14780032						trans	0.366492	none
empty-vector	AGIWUR22363	II	4570003	160	4.35	-1.28	160	151	3279996	171	8730050						trans	0.366658	none
empty-vector	AGIWUR32597	IV	16230032	476	4.35	0.308	476	472	15970032	480	17493829						trans	0.366393	ch04:16.0-16.5Mb
empty-vector	AGIWUR27748	X	5810035	644	4.36	-0.14	644	632	3020010	674	11390064						trans	0.367259	none
empty-vector	AGIWUR32079	IV	15430032	467	4.36	-0.439	467	460	14770032	471	15510032						trans	0.367343	none
empty-vector	AGIWUR32610	II	2539995	138	4.36	-0.271	138	126	10000	152	3289996						trans	0.366804	none
empty-vector	AGIWUR21834	I	2479998	38	4.37	-0.646	38	35	2449998	45	2609998						trans	0.367654	ch01:2.0-2.5Mb
empty-vector	AGIWUR33139	II	2209995	134	4.37	0.307	134	126	10000	140	2629995						trans	0.367981	ch02:2.0-2.5Mb
empty-vector	AGIWUR16473	V	15060017	556	4.38	-0.222	556	547	14810015	564	16430020						trans	0.368667	none
empty-vector	AGIWUR18926	I	14690011	122	4.39	0.26	122	79	8000005	125	15072434						trans	0.369156	ch01:14.5-15.0Mb
empty-vector	AGIWUR32114	X	5810035	644	4.39	0.573	644	641	4890030	659	8890053						trans	0.369231	none
empty-vector	AGIWUR23030	IV	1470001	359	4.41	0.242	359	352	1270000	376	2130000						trans	0.370843	ch04:1.0-1.5Mb
empty-vector	AGIWUR31780	I	12700010	113	4.41	0.277	113	103	11780009	125	15072434						trans	0.370486	none
empty-vector	AGIWUR32522	II	12580065	197	4.41	-0.345	197	185	12110064	201	12980069						trans	0.371012	none
empty-vector	AGIWUR18128	II	4570003	160	4.42	-1.477	160	151	3279996	170	7950051						trans	0.371404	none
empty-vector	AGIWUR29781	V	589999	482	4.42	-0.412	482	481	10000	481	589999						trans	0.371611	none
empty-vector	AGIWUR17105	IV	13330024	454	4.44	-0.307	454	440	11160021	471	15510032						trans	0.37301	none
empty-vector	AGIWUR5294	IV	16230032	476	4.44	0.269	476	456	13510024	480	17493829						trans	0.37342	ch04:16.0-16.5Mb
empty-vector	AGIWUR36311	IV	9070015	423	4.45	-0.532	423	405	3800005	426	9530017						trans	0.374121	none
empty-vector	AGIWUR24336	II	4570003	160	4.46	-1.51	160	151	3279996	170	7950051						trans	0.374472	none
empty-vector	AGIWUR11559	II	13170070	210	4.48	-0.361	210	195	12340064	221	13490070						trans	0.37609	none
empty-vector	AGIWUR24270	V	3920015	509	4.49	0.187	509	507	3900015	523	9030022						trans	0.376779	none
empty-vector	AGIWUR32147	X	12570069	678	4.49	0.084	678	665	10120059	700	13950069						trans	0.376675	none
empty-vector	AGIWUR22940	V	3860015	506	4.5	0.456	506	481	10000	525	10150025						trans	0.37762	none
empty-vector	AGIWUR880	IV	1930000	366	4.5	0.434	366	352	1270000	370	2000000						trans	0.377359	none
empty-vector	AGIWUR10387	I	3229998	62	4.55	-0.229	62	49	2829998	68	3529997						trans	0.380967	none
empty-vector	AGIWUR16725	V	3840015	504	4.55	-0.304	504	481	10000	508	3910015						trans	0.381641	none
empty-vector	AGIWUR24604	II	3289996	152	4.56	0.399	152	147	2869995	166	5590017						trans	0.382332	none
empty-vector	AGIWUR15392	I	2479998	38	4.57	-0.342	38	33	2279998	47	2759998						trans	0.382946	ch01:2.0-2.5Mb
empty-vector	AGIWUR28369	II	4570003	160	4.59	-1.513	160	151	3279996	170	7950051						trans	0.384604	none
empty-vector	AGIWUR15101	I	14690011	122	4.6	0.064	122	103	11780009	125	15072434						trans	0.38511	ch01:14.5-15.0Mb
empty-vector	AGIWUR18860	II	5030008	162	4.6	0.367	162	140	2629995	168	5660018						trans	0.384642	none
empty-vector	AGIWUR41927	V	3100002	500	4.6	0.152	500	484	1009999	512	5130015						trans	0.385159	none
empty-vector	AGIWUR5916	X	9100056	662	4.6	0.117	662	658	8880053	682	12770070						trans	0.385108	none
empty-vector	AGIWUR8101	V	7180019	517	4.6	0.432	517	505	3850015	534	11800019						trans	0.384827	none
empty-vector	AGIWUR28519	IV	1150000	350	4.61	0.368	350	340	720000	370	2000000						trans	0.385582	ch04:1.0-1.5Mb
empty-vector	AGIWUR8080	II	2539995	138	4.61	0.234	138	135	2469995	152	3289996						trans	0.3861	none
empty-vector	AGIWUR26253	II	2209995	134	4.62	0.365	134	126	10000	138	2539995						trans	0.386706	ch02:2.0-2.5Mb
empty-vector	AGIWUR31251	IV	15430032	467	4.64	0.164	467	466	15420032	471	15510032						trans	0.387676	none
empty-vector	AGIWUR32852	V	17530026	568	4.64	0.088	568	563	16420020	584	18900029						trans	0.388279	none
empty-vector	AGIWUR3136	II	1669994	131	4.65	0.366	131	126	10000	138	2539995						trans	0.388429	none
empty-vector	AGIWUR22744	II	5590017	166	4.66	0.343	166	165	5580017	170	7950051						trans	0.389482	none
empty-vector	AGIWUR3058	IV	15440032	468	4.66	-0.439	468	460	14770032	471	15510032						trans	0.389574	none
empty-vector	AGIWUR24356	V	3920015	509	4.67	0.538	509	505	3850015	512	5130015						trans	0.390452	none
empty-vector	AGIWUR12226	III	9010077	295	4.68	0.14	295	279	4300027	301	10960099						trans	0.390791	none
empty-vector	AGIWUR34318	II	2209995	134	4.69	-0.583	134	126	10000	140	2629995						trans	0.391649	ch02:2.0-2.5Mb
empty-vector	AGIWUR1809	II	3289996	152	4.71	0.307	152	135	2469995	160	4570003						trans	0.392965	none
empty-vector	AGIWUR18522	X	680001	605	4.72	0.246	605	601	10000	601	680001						trans	0.393675	none
empty-vector	AGIWUR24604	V	2780002	494	4.72	-0.421	494	481	10000	499	3050002						trans	0.394028	none
empty-vector	AGIWUR38761	IV	15510032	471	4.73	0.182	471	451	13290024	480	17493829						trans	0.394468	none
empty-vector	AGIWUR27370	II	12580065	197	4.74	-0.325	197	185	12110064	201	12980069						trans	0.395146	none
empty-vector	AGIWUR2956	X	680001	605	4.74	0.283	605	601	10000	601	680001						trans	0.395359	none
empty-vector	AGIWUR1734	X	680001	605	4.75	0.282	605	601	10000	601	680001						trans	0.395722	none
empty-vector	AGIWUR19417	I	2479998	38	4.75	-0.338	38	33	2279998	47	2759998						trans	0.395847	ch01:2.0-2.5Mb
empty-vector	AGIWUR43129	IV	13330024	454	4.76	0.089	454	445	12510023	467	15430032						trans	0.396956	none
empty-vector	AGIWUR17276	IV	1470001	359	4.77	0.299	359	346	990000	370	2000000						trans	0.397193	ch04:1.0-1.5Mb
empty-vector	AGIWUR31626	I	8000005	79	4.77	0.343	79	59	3079998	80	8010005						trans	0.397444	none
empty-vector	AGIWUR10889	IV	2510001	390	4.78	-0.178	390	377	2190000	400	2750002						trans	0.39849	none
empty-vector	AGIWUR10217	I	6259998	75	4.79	-0.331	75	63	3289998	102	11570009						trans	0.398889	ch01:6.0-6.5Mb
empty-vector	AGIWUR10047	IV	11160021	440	4.82	0.177	440	409	4240007	452	13300024						trans	0.401248	none
empty-vector	AGIWUR42767	V	20030031	598	4.85	-0.174	598	577	18440028	600	20924180						trans	0.403265	none
empty-vector	AGIWUR22316	II	14360076	231	4.87	-0.262	231	224	13880072	232	15279421						trans	0.404438	none
empty-vector	AGIWUR36274	IV	1930000	366	4.87	0.288	366	346	990000	370	2000000						trans	0.404506	none
empty-vector	AGIWUR26647	X	5810035	644	4.9	0.53	644	634	3820019	647	6010035						trans	0.406811	none
empty-vector	AGIWUR31687	V	4430014	511	4.9	0.268	511	508	3910015	534	11800019						trans	0.406958	none
empty-vector	AGIWUR28998	I	2459998	36	4.91	-0.466	36	35	2449998	45	2609998						trans	0.407475	ch01:2.0-2.5Mb
empty-vector	AGIWUR32580	X	680001	605	4.93	-0.333	605	601	10000	601	680001						trans	0.40868	none
empty-vector	AGIWUR12599	I	9820009	90	4.94	0.465	90	71	3639997	104	11790009						trans	0.409926	ch01:9.5-10.0Mb
empty-vector	AGIWUR23586	X	2010006	620	5.01	-0.606	620	601	10000	650	6890040						trans	0.414522	none
empty-vector	AGIWUR36269	I	8000005	79	5.01	0.44	79	59	3079998	102	11570009						trans	0.414211	none
empty-vector	AGIWUR39660	II	5410017	164	5.01	-0.436	164	153	3479997	168	5660018						trans	0.41484	none
empty-vector	AGIWUR27029	IV	9070015	423	5.03	-0.543	423	407	4030006	426	9530017						trans	0.416036	none
empty-vector	AGIWUR37287	IV	13330024	454	5.03	-0.424	454	427	9710017	468	15440032						trans	0.415892	none
empty-vector	AGIWUR6221	II	2209995	134	5.03	0.189	134	126	10000	154	3489997						trans	0.416228	ch02:2.0-2.5Mb
empty-vector	AGIWUR20999	II	2829995	144	5.08	0.242	144	140	2629995	154	3489997						trans	0.419365	none
empty-vector	AGIWUR26022	V	19160029	592	5.08	-0.202	592	583	18890029	600	20924180						trans	0.41966	none
empty-vector	AGIWUR23644	X	2570007	627	5.09	-0.59	627	601	10000	650	6890040						trans	0.420199	none
empty-vector	AGIWUR1285	X	9080056	660	5.12	0.681	660	646	6000035	664	9290059						trans	0.422152	none
empty-vector	AGIWUR16732	IV	9070015	423	5.18	-0.541	423	407	4030006	426	9530017						trans	0.426233	none
empty-vector	AGIWUR12063	IV	2000000	370	5.19	0.319	370	352	1270000	372	2050000						trans	0.426788	none
empty-vector	AGIWUR26128	I	8000005	79	5.19	0.307	79	69	3579997	106	11980009						trans	0.427309	none
empty-vector	AGIWUR35198	V	3100002	500	5.26	0.151	500	496	2940002	508	3910015						trans	0.431589	none
empty-vector	AGIWUR27601	IV	12750023	448	5.28	-0.425	448	440	11160021	457	13520024						trans	0.433353	none
empty-vector	AGIWUR43088	IV	4040006	408	5.29	-0.629	408	405	3800005	426	9530017						trans	0.434169	none
empty-vector	AGIWUR32082	IV	5140008	415	5.3	-0.124	415	409	4240007	426	9530017						trans	0.434428	ch04:5.0-5.5Mb
empty-vector	AGIWUR44008	X	9080056	660	5.3	0.681	660	646	6000035	678	12570069						trans	0.434859	none
empty-vector	AGIWUR5522	X	5810035	644	5.31	0.743	644	634	3820019	655	8640052						trans	0.435586	none
empty-vector	AGIWUR11805	IV	15450032	469	5.34	0.308	469	468	15440032	480	17493829						trans	0.43736	none
empty-vector	AGIWUR26620	X	2010006	620	5.36	-0.591	620	601	10000	650	6890040						trans	0.438572	none
empty-vector	AGIWUR11109	IV	9070015	423	5.38	-0.552	423	407	4030006	426	9530017						trans	0.440118	none
empty-vector	AGIWUR16005	X	2570007	627	5.42	-0.55	627	601	10000	650	6890040						trans	0.442655	none
empty-vector	AGIWUR6900	X	8650052	656	5.43	0.667	656	641	4890030	678	12570069						trans	0.443512	none
empty-vector	AGIWUR31802	X	2010006	620	5.44	-0.602	620	601	10000	650	6890040						trans	0.443871	none
empty-vector	AGIWUR41840	I	6259998	75	5.44	-0.308	75	61	3219998	79	8000005						trans	0.444014	ch01:6.0-6.5Mb
empty-vector	AGIWUR36889	III	5450039	283	5.48	0.232	283	278	4290027	293	8730081						trans	0.447022	none
empty-vector	AGIWUR42981	V	3840015	504	5.49	-0.322	504	498	3040002	509	3920015						trans	0.44752	none
empty-vector	AGIWUR44926	IV	4040006	408	5.53	0.618	408	401	2790002	422	8830013						trans	0.449866	none
empty-vector	AGIWUR16095	V	15060017	556	5.57	-0.187	556	555	15050017	564	16430020						trans	0.452568	none
empty-vector	AGIWUR30078	II	4570003	160	5.62	-0.419	160	153	3479997	166	5590017						trans	0.456394	none
empty-vector	AGIWUR33986	I	2479998	38	5.66	-0.601	38	35	2449998	45	2609998						trans	0.458452	ch01:2.0-2.5Mb
empty-vector	AGIWUR13376	II	3289996	152	5.7	0.476	152	139	2619995	154	3489997						trans	0.461342	none
empty-vector	AGIWUR29656	II	5590017	166	5.7	0.344	166	165	5580017	173	11000059						trans	0.46126	none
empty-vector	AGIWUR23363	V	17530026	568	5.74	0.497	568	559	16020020	578	18450028						trans	0.46418	none
empty-vector	AGIWUR33599	X	3030010	633	5.75	-0.46	633	616	1710005	647	6010035						trans	0.464296	none
empty-vector	AGIWUR10930	V	2780002	494	5.78	-0.247	494	481	10000	503	3450003						trans	0.466349	none
empty-vector	AGIWUR28625	I	9820009	90	5.78	0.507	90	71	3639997	104	11790009						trans	0.466386	ch01:9.5-10.0Mb
empty-vector	AGIWUR12818	II	2629995	140	5.81	0.376	140	135	2469995	162	5030008						trans	0.468653	none
empty-vector	AGIWUR31926	II	5410017	164	5.82	-0.423	164	153	3479997	168	5660018						trans	0.469147	none
empty-vector	AGIWUR42058	V	7180019	517	5.82	-0.404	517	502	3440003	525	10150025						trans	0.468899	none
empty-vector	AGIWUR43143	I	8000005	79	5.82	0.359	79	69	3579997	80	8010005						trans	0.46887	none
empty-vector	AGIWUR24566	II	3289996	152	5.86	0.302	152	147	2869995	162	5030008						trans	0.471649	none
empty-vector	AGIWUR10076	X	10350060	668	5.93	0.755	668	654	8630053	682	12770070						trans	0.476031	none
empty-vector	AGIWUR4571	IV	15440032	468	5.93	0.332	468	460	14770032	473	15980032						trans	0.475998	none
empty-vector	AGIWUR31057	X	3030010	633	5.99	-0.473	633	624	2450008	647	6010035						trans	0.480131	none
empty-vector	AGIWUR36097	X	2570007	627	6.01	-0.634	627	616	1710005	650	6890040						trans	0.481453	none
empty-vector	AGIWUR31995	X	12430067	675	6.02	0.749	675	654	8630053	682	12770070						trans	0.481674	none
empty-vector	AGIWUR20130	IV	10830020	436	6.06	1.139	436	425	9520017	457	13520024						trans	0.484501	none
empty-vector	AGIWUR27442	II	3289996	152	6.06	-0.57	152	147	2869995	154	3489997						trans	0.484284	none
empty-vector	AGIWUR14011	II	2209995	134	6.12	-0.224	134	126	10000	136	2479995						trans	0.488119	ch02:2.0-2.5Mb
empty-vector	AGIWUR17601	III	600003	234	6.13	0.57	234	233	10000	233	600003						trans	0.48898	none
empty-vector	AGIWUR32705	IV	5140008	415	6.13	0.205	415	409	4240007	440	11160021						trans	0.488565	ch04:5.0-5.5Mb
empty-vector	AGIWUR26062	X	680001	605	6.17	0.256	605	601	10000	601	680001						trans	0.491132	none
empty-vector	AGIWUR888	X	5810035	644	6.18	0.792	644	634	3820019	650	6890040						trans	0.491928	none
empty-vector	AGIWUR16832	IV	10830020	436	6.21	0.385	436	425	9520017	459	14640028						trans	0.493564	none
empty-vector	AGIWUR29652	I	8000005	79	6.23	-0.214	79	71	3639997	106	11980009						trans	0.494568	none
empty-vector	AGIWUR40567	V	18030028	573	6.26	0.145	573	567	17520026	589	19130029						trans	0.496601	none
empty-vector	AGIWUR18168	I	929997	3	6.28	0.447	3	1	10000	5	1049997						trans	0.49768	none
empty-vector	AGIWUR41691	I	12700010	113	6.32	-0.203	113	101	11560009	124	14830011						trans	0.500584	none
empty-vector	AGIWUR16618	II	2829995	144	6.36	0.582	144	140	2629995	154	3489997						trans	0.502622	none
empty-vector	AGIWUR38842	III	600003	234	6.36	0.538	234	233	10000	233	600003						trans	0.503074	none
empty-vector	AGIWUR8794	I	6259998	75	6.39	-0.389	75	63	3289998	79	8000005						trans	0.50433	ch01:6.0-6.5Mb
empty-vector	AGIWUR43794	V	18030028	573	6.41	0.153	573	569	17730026	589	19130029						trans	0.506011	none
empty-vector	AGIWUR22458	II	2479995	136	6.43	0.524	136	126	10000	138	2539995						trans	0.507155	ch02:2.0-2.5Mb
empty-vector	AGIWUR23313	II	2209995	134	6.44	0.455	134	129	1299993	138	2539995						trans	0.507301	ch02:2.0-2.5Mb
empty-vector	AGIWUR36325	V	18030028	573	6.46	-0.283	573	567	17520026	579	18570028						trans	0.50856	none
empty-vector	AGIWUR32687	V	16530021	565	6.49	1.145	565	557	15610019	570	17740026						trans	0.510578	none
empty-vector	AGIWUR15802	V	17530026	568	6.52	0.275	568	563	16420020	578	18450028						trans	0.51211	none
empty-vector	AGIWUR4172	IV	3470003	403	6.52	0.607	403	394	2610002	410	4250007						trans	0.512081	none
empty-vector	AGIWUR21195	IV	3470003	403	6.54	-1.04	403	401	2790002	422	8830013						trans	0.513469	none
empty-vector	AGIWUR33246	V	15060017	556	6.55	0.553	556	547	14810015	558	15620019						trans	0.513947	none
empty-vector	AGIWUR31289	II	3289996	152	6.66	0.651	152	151	3279996	162	5030008						trans	0.520385	none
empty-vector	AGIWUR7292	I	9820009	90	6.72	0.925	90	71	3639997	104	11790009						trans	0.523839	ch01:9.5-10.0Mb
empty-vector	AGIWUR14424	I	6259998	75	6.78	0.328	75	71	3639997	80	8010005						trans	0.527462	ch01:6.0-6.5Mb
empty-vector	AGIWUR8944	V	14300015	544	6.85	1.294	544	533	11790019	556	15060017						trans	0.531478	none
empty-vector	AGIWUR8946	IV	2750002	400	6.85	0.652	400	392	2540001	406	3810005						trans	0.531773	none
empty-vector	AGIWUR35668	II	14160075	228	6.91	-2.488	228	215	13370070	232	15279421						trans	0.534879	none
empty-vector	AGIWUR41346	V	7180019	517	6.93	0.185	517	510	4420014	523	9030022						trans	0.536144	none
empty-vector	AGIWUR12907	III	600003	234	6.98	0.539	234	233	10000	233	600003						trans	0.538855	none
empty-vector	AGIWUR1807	III	11180099	302	6.98	-0.472	302	298	10060091	305	11210099						trans	0.539114	none
empty-vector	AGIWUR19100	V	17530026	568	7.03	0.328	568	563	16420020	578	18450028						trans	0.541839	none
empty-vector	AGIWUR30135	III	600003	234	7.08	0.633	234	233	10000	233	600003						trans	0.54465	none
empty-vector	AGIWUR37433	IV	10000	339	7.08	0.3	339	339	10000	339	10000						trans	0.544364	none
empty-vector	AGIWUR39132	II	14160075	228	7.08	-2.539	228	215	13370070	232	15279421						trans	0.544439	none
empty-vector	AGIWUR29386	V	20030031	598	7.15	0.924	598	569	17730026	600	20924180						trans	0.548136	none
empty-vector	AGIWUR41682	V	2050001	489	7.16	0.16	489	484	1009999	497	2950002						trans	0.548874	none
empty-vector	AGIWUR2159	II	2209995	134	7.22	0.356	134	129	1299993	152	3289996						trans	0.552202	ch02:2.0-2.5Mb
empty-vector	AGIWUR36346	III	11820100	319	7.35	-0.46	319	306	11260099	327	12580101						trans	0.559013	none
empty-vector	AGIWUR37366	IV	14640028	459	7.6	0.575	459	458	14630028	461	14780032						trans	0.572751	ch04:14.5-15.0Mb
empty-vector	AGIWUR31019	V	17530026	568	7.64	0.207	568	567	17520026	570	17740026						trans	0.57485	none
empty-vector	AGIWUR15906	I	9820009	90	7.67	0.949	90	79	8000005	104	11790009						trans	0.576102	ch01:9.5-10.0Mb
empty-vector	AGIWUR13417	X	2010006	620	7.86	0.402	620	614	1640005	631	2860008						trans	0.586001	none
empty-vector	AGIWUR25602	X	680001	605	7.87	0.298	605	601	10000	601	680001						trans	0.586529	none
empty-vector	AGIWUR10435	I	6259998	75	7.89	0.556	75	67	3519997	79	8000005						trans	0.587655	ch01:6.0-6.5Mb
empty-vector	AGIWUR1966	III	1000011	237	8.02	0.516	237	233	10000	241	1550008						trans	0.593689	none
empty-vector	AGIWUR26603	V	17530026	568	8.04	0.345	568	563	16420020	570	17740026						trans	0.59467	none
empty-vector	AGIWUR42557	V	14300015	544	8.08	1.542	544	533	11790019	556	15060017						trans	0.596744	none
empty-vector	AGIWUR39882	IV	780000	343	8.12	0.324	343	339	10000	347	1000000						trans	0.599001	none
empty-vector	AGIWUR28102	II	2479995	136	8.35	0.732	136	132	1679994	140	2629995						trans	0.610157	ch02:2.0-2.5Mb
empty-vector	AGIWUR478	I	9820009	90	8.36	1.161	90	79	8000005	102	11570009						trans	0.610343	ch01:9.5-10.0Mb
empty-vector	AGIWUR26589	V	14300015	544	8.37	1.609	544	533	11790019	556	15060017						trans	0.610726	none
empty-vector	AGIWUR37806	V	18750028	581	8.4	0.423	581	578	18450028	600	20924180						trans	0.612181	none
empty-vector	AGIWUR31176	V	18750028	581	8.5	0.606	581	578	18450028	600	20924180						trans	0.617002	none
empty-vector	AGIWUR461	V	18030028	573	8.53	-0.224	573	567	17520026	578	18450028						trans	0.618584	none
empty-vector	AGIWUR28031	I	9820009	90	8.54	1.13	90	79	8000005	104	11790009						trans	0.618908	ch01:9.5-10.0Mb
empty-vector	AGIWUR38896	V	18030028	573	8.55	0.784	573	567	17520026	600	20924180						trans	0.619503	none
empty-vector	AGIWUR19704	I	9820009	90	8.63	1.076	90	71	3639997	102	11570009						trans	0.623239	ch01:9.5-10.0Mb
empty-vector	AGIWUR42396	II	689993	127	8.64	0.792	127	126	10000	126	689993						trans	0.62344	none
empty-vector	AGIWUR27389	V	3910015	508	8.78	0.591	508	507	3900015	511	4430014						trans	0.63007	none
empty-vector	AGIWUR12132	V	17530026	568	8.83	0.312	568	563	16420020	570	17740026						trans	0.632071	none
empty-vector	AGIWUR3757	IV	14640028	459	8.83	0.603	459	458	14630028	467	15430032						trans	0.632167	ch04:14.5-15.0Mb
empty-vector	AGIWUR39565	V	2050001	489	8.84	0.667	489	486	1149999	497	2950002						trans	0.632571	none
empty-vector	AGIWUR22841	III	600003	234	8.85	0.612	234	233	10000	233	600003						trans	0.633107	none
empty-vector	AGIWUR33106	II	2479995	136	9.07	-1.26	136	132	1679994	140	2629995						trans	0.642827	ch02:2.0-2.5Mb
[truncated: 5,306 more rows]
